# Supplementary material for: Bis[N-cyclohexyl-1-(2-{1-[(cyclohexyl­amino)carbonyl]cyclohexyl}-3,5-dioxo-1,2-oxazolidin-4-yl)cyclopentanecarbox­amide] monohydrate
Source: Acta Crystallogr Sect E Struct Rep Online. 2011 Aug 2;67(Pt 9):o2239. doi: 10.1107/S1600536811028868 (PMC3200895; doi:10.1107/S1600536811028868)
Supplement: Supplementary file 1 [file e-67-o2239-sup1.cif]

##############################################################################
#                                                                            #
# This CIF contains the data in a paper accepted for publication in          #
# Acta Crystallographica Section E. It conforms to the requirements of       #
# Notes for Authors for Acta Crystallographica Section E, and has been       #
# peer reviewed under the auspices of the IUCr Commission on Journals.       #
#                                                                            #
# Full details of the Crystallographic Information File format               #
# are given in the paper "The Crystallographic Information File (CIF):       #
# a New Standard Archive File for Crystallography" by S. R. Hall, F. H.      #
# Allen and I. D. Brown [Acta Cryst. (1991), A47, 655-685].                  #
#                                                                            #
# The current version of the core CIF dictionary is obtainable from          #
# ftp://ftp.iucr.org/pub/cif_core.dic.                                       #
#                                                                            #
# Software is freely available for graphical display of the structure(s)     #
# in this CIF. For information consult the CIF software page                 #
# http://www.iucr.org/resources/cif/software.                                #
#                                                                            #
# This file may be used for bona fide research purposes within the           #
# scientific community so long as proper attribution is given to the journal # 
# article from which it was obtained.                                        #
#                                                                            #
##############################################################################
data_I
_audit_creation_method     SHELXL-97
_chemical_name_systematic
;
Bis[<i>N</i>-Cyclohexyl-1-(2-{1-[(cyclohexylamino)carbonyl]cyclohexyl}-3,5-
dioxo-1,2-oxazolidin-4-yl)cyclopentanecarboxamide] monohydrate
;
_chemical_name_common     ?
_chemical_formula_moiety     '2(C28 H43 N3 O5), H2 O'
_chemical_formula_sum     'C56 H88 N6 O11'
_chemical_formula_iupac     '2C28 H43 N3 O5, H2 O'
_chemical_formula_weight     1021.32
_chemical_melting_point     ?
_symmetry_cell_setting     triclinic
_symmetry_space_group_name_H-M     'P -1'
_symmetry_space_group_name_Hall     '-P 1'
loop_
    _symmetry_equiv_pos_as_xyz
    'x, y, z'
    '-x, -y, -z'
_cell_length_a     11.3084(6)
_cell_length_b     12.3119(7)
_cell_length_c     20.7904(11)
_cell_angle_alpha     102.6860(10)
_cell_angle_beta     103.1040(10)
_cell_angle_gamma     93.1000(10)
_cell_volume     2733.9(3)
_cell_formula_units_Z     2
_cell_measurement_reflns_used     7443
_cell_measurement_theta_min     2.34
_cell_measurement_theta_max     30.51
_cell_measurement_temperature     100(2)
_exptl_crystal_description     plate
_exptl_crystal_colour     colourless
_exptl_crystal_size_max     0.60
_exptl_crystal_size_mid     0.50
_exptl_crystal_size_min     0.10
_exptl_crystal_density_diffrn     1.241
_exptl_crystal_density_meas     ?
_exptl_crystal_density_method     'not measured'
_exptl_crystal_F_000     1108
_exptl_absorpt_coefficient_mu     0.086
_exptl_absorpt_correction_type     none
_exptl_absorpt_process_details     ?
_exptl_absorpt_correction_T_min     ?
_exptl_absorpt_correction_T_max     ?
_exptl_special_details     ?
_diffrn_ambient_temperature     100(2)
_diffrn_radiation_type     MoK\a
_diffrn_radiation_wavelength     0.71073
_diffrn_radiation_source     'fine-focus sealed tube'
_diffrn_radiation_monochromator     graphite
_diffrn_measurement_device_type     'Bruker APEXII CCD'
_diffrn_measurement_method     '\f and \w scans'
_diffrn_detector_area_resol_mean     ?
_diffrn_reflns_number     28848
_diffrn_reflns_av_R_equivalents     0.0284
_diffrn_reflns_av_sigmaI/netI     0.0379
_diffrn_reflns_theta_min     1.77
_diffrn_reflns_theta_max     27.00
_diffrn_reflns_theta_full     27.00
_diffrn_measured_fraction_theta_max     0.998
_diffrn_measured_fraction_theta_full     0.998
_diffrn_reflns_limit_h_min     -14
_diffrn_reflns_limit_h_max     14
_diffrn_reflns_limit_k_min     -15
_diffrn_reflns_limit_k_max     15
_diffrn_reflns_limit_l_min     -26
_diffrn_reflns_limit_l_max     26
_diffrn_standards_number     0
_diffrn_standards_interval_count     ?
_diffrn_standards_interval_time     ?
_diffrn_standards_decay_%     ?
_refine_special_details
;
Refinement of <i>F</i>^2^ against ALL reflections. The weighted <i>R</i>-factor
<i>wR</i> and goodness of fit <i>S</i> are based on <i>F</i>^2^, conventional
<i>R</i>-factors <i>R</i> are based on <i>F</i>, with <i>F</i> set to zero for
negative <i>F</i>^2^. The threshold expression of <i>F</i>^2^ >
\s(<i>F</i>^2^) is used only for calculating <i>R</i>-factors(gt) <i>etc</i>.
and is not relevant to the choice of reflections for refinement.
<i>R</i>-factors based on <i>F</i>^2^ are statistically about twice as large
as those based on <i>F</i>, and <i>R</i>- factors based on ALL data will be
even larger.
;
_reflns_number_total     11931
_reflns_number_gt     9099
_reflns_threshold_expression     >2sigma(I)
_refine_ls_structure_factor_coef     Fsqd
_refine_ls_matrix_type     full
_refine_ls_R_factor_all     0.0647
_refine_ls_R_factor_gt     0.0465
_refine_ls_wR_factor_gt     0.1103
_refine_ls_wR_factor_ref     0.1204
_refine_ls_goodness_of_fit_ref     1.029
_refine_ls_restrained_S_all     1.029
_refine_ls_number_reflns     11931
_refine_ls_number_parameters     675
_refine_ls_number_restraints     0
_refine_ls_hydrogen_treatment     mixed
_refine_ls_weighting_scheme     calc
_refine_ls_weighting_details
         'calc w=1/[\s^2^(Fo^2^)+(0.0534P)^2^+1.1858P] where P=(Fo^2^+2Fc^2^)/3'
_atom_sites_solution_hydrogens     mixed
_atom_sites_solution_primary     direct
_atom_sites_solution_secondary     difmap
_refine_ls_shift/su_max     0.001
_refine_ls_shift/su_mean     0.000
_refine_diff_density_max     0.384
_refine_diff_density_min     -0.251
_refine_ls_extinction_method     none
_refine_ls_extinction_coef     ?
loop_
    _atom_type_symbol
    _atom_type_description
    _atom_type_scat_dispersion_real
    _atom_type_scat_dispersion_imag
    _atom_type_scat_source
    'C' 'C' 0.0033 0.0016
                         'International Tables Vol C Tables 4.2.6.8 and 6.1.1.4'
    'H' 'H' 0.0000 0.0000
                         'International Tables Vol C Tables 4.2.6.8 and 6.1.1.4'
    'N' 'N' 0.0061 0.0033
                         'International Tables Vol C Tables 4.2.6.8 and 6.1.1.4'
    'O' 'O' 0.0106 0.0060
                         'International Tables Vol C Tables 4.2.6.8 and 6.1.1.4'
_computing_data_collection     'APEX2 (Bruker, 2005)'
_computing_cell_refinement     'SAINT (Bruker, 2005)'
_computing_data_reduction     'SAINT (Bruker, 2005)'
_computing_structure_solution     'SHELXS97 (Sheldrick, 2008)'
_computing_structure_refinement     'SHELXL97 (Sheldrick, 2008)'
_computing_molecular_graphics     'SHELXTL (Sheldrick, 2008)'
_computing_publication_material     'SHELXTL (Sheldrick, 2008)'
loop_
    _atom_site_type_symbol
    _atom_site_label
    _atom_site_fract_x
    _atom_site_fract_y
    _atom_site_fract_z
    _atom_site_U_iso_or_equiv
    _atom_site_adp_type
    _atom_site_calc_flag
    _atom_site_refinement_flags
    _atom_site_occupancy
    _atom_site_symmetry_multiplicity
    _atom_site_disorder_assembly
    _atom_site_disorder_group
    O O1A -0.13320(10) 0.65250(9) 0.03789(5) 0.0176(2) Uani d . 1 1 . .
    O O2A 0.01027(10) 0.61354(9) -0.01804(5) 0.0219(2) Uani d . 1 1 . .
    O O3A -0.00419(10) 0.72134(10) 0.21203(5) 0.0223(3) Uani d . 1 1 . .
    O O4A -0.39218(10) 0.84717(10) 0.09932(6) 0.0248(3) Uani d . 1 1 . .
    O O5A 0.05691(10) 0.85482(9) 0.09712(6) 0.0195(2) Uani d . 1 1 . .
    N N1A -0.13848(12) 0.67986(11) 0.10777(6) 0.0161(3) Uani d . 1 1 . .
    N N2A -0.19391(12) 0.89376(11) 0.10505(7) 0.0193(3) Uani d . 1 1 . .
    H H2AA -0.1201 0.8723 0.1095 0.023 Uiso calc R 1 1 . .
    N N3A 0.25882(12) 0.91251(11) 0.13761(7) 0.0190(3) Uani d . 1 1 . .
    H H3AA 0.3303 0.8948 0.1572 0.023 Uiso calc R 1 1 . .
    C C1A 0.06124(14) 0.64695(12) 0.10753(8) 0.0154(3) Uani d . 1 1 . .
    H H1AA 0.0758 0.5696 0.1127 0.018 Uiso calc R 1 1 . .
    C C2A -0.01422(14) 0.63683(12) 0.03600(8) 0.0165(3) Uani d . 1 1 . .
    C C3A -0.02645(14) 0.68957(12) 0.15035(8) 0.0159(3) Uani d . 1 1 . .
    C C4A -0.26030(14) 0.70536(13) 0.11588(8) 0.0172(3) Uani d . 1 1 . .
    C C5A -0.35683(14) 0.61647(14) 0.06433(8) 0.0200(3) Uani d . 1 1 . .
    H H5AA -0.4393 0.6368 0.0672 0.024 Uiso calc R 1 1 . .
    H H5AB -0.3486 0.6155 0.0178 0.024 Uiso calc R 1 1 . .
    C C6A -0.34373(15) 0.49955(14) 0.07719(9) 0.0234(4) Uani d . 1 1 . .
    H H6AA -0.4092 0.4455 0.0440 0.028 Uiso calc R 1 1 . .
    H H6AB -0.2643 0.4763 0.0702 0.028 Uiso calc R 1 1 . .
    C C7A -0.35121(15) 0.49669(14) 0.14915(9) 0.0236(4) Uani d . 1 1 . .
    H H7AA -0.4344 0.5102 0.1544 0.028 Uiso calc R 1 1 . .
    H H7AB -0.3357 0.4216 0.1569 0.028 Uiso calc R 1 1 . .
    C C8A -0.25824(14) 0.58504(14) 0.20171(8) 0.0203(3) Uani d . 1 1 . .
    H H8AA -0.1749 0.5650 0.2009 0.024 Uiso calc R 1 1 . .
    H H8AB -0.2701 0.5860 0.2476 0.024 Uiso calc R 1 1 . .
    C C9A -0.26971(14) 0.70175(13) 0.18846(8) 0.0179(3) Uani d . 1 1 . .
    H H9AA -0.2044 0.7554 0.2220 0.021 Uiso calc R 1 1 . .
    H H9AB -0.3493 0.7256 0.1950 0.021 Uiso calc R 1 1 . .
    C C10A -0.28653(14) 0.82245(13) 0.10540(8) 0.0187(3) Uani d . 1 1 . .
    C C11A -0.21330(15) 1.00748(13) 0.09738(8) 0.0201(3) Uani d . 1 1 . .
    H H11A -0.2916 1.0034 0.0625 0.024 Uiso calc R 1 1 . .
    C C12A -0.11029(16) 1.05422(14) 0.07207(9) 0.0230(3) Uani d . 1 1 . .
    H H12A -0.1073 1.0048 0.0281 0.028 Uiso calc R 1 1 . .
    H H12B -0.0315 1.0555 0.1050 0.028 Uiso calc R 1 1 . .
    C C13A -0.12769(18) 1.17244(14) 0.06302(9) 0.0278(4) Uani d . 1 1 . .
    H H13A -0.0572 1.2021 0.0488 0.033 Uiso calc R 1 1 . .
    H H13B -0.2022 1.1701 0.0267 0.033 Uiso calc R 1 1 . .
    C C14A -0.13910(18) 1.24998(15) 0.12894(10) 0.0307(4) Uani d . 1 1 . .
    H H14A -0.1558 1.3247 0.1210 0.037 Uiso calc R 1 1 . .
    H H14B -0.0611 1.2591 0.1638 0.037 Uiso calc R 1 1 . .
    C C15A -0.24185(19) 1.20278(15) 0.15483(10) 0.0335(4) Uani d . 1 1 . .
    H H15A -0.3210 1.2012 0.1221 0.040 Uiso calc R 1 1 . .
    H H15B -0.2445 1.2522 0.1989 0.040 Uiso calc R 1 1 . .
    C C16A -0.22361(17) 1.08438(15) 0.16395(9) 0.0269(4) Uani d . 1 1 . .
    H H16A -0.1484 1.0868 0.1998 0.032 Uiso calc R 1 1 . .
    H H16B -0.2935 1.0544 0.1786 0.032 Uiso calc R 1 1 . .
    C C17A 0.18704(13) 0.71710(12) 0.12690(8) 0.0156(3) Uani d . 1 1 . .
    C C18A 0.26142(14) 0.70717(13) 0.19718(8) 0.0183(3) Uani d . 1 1 . .
    H H18A 0.3270 0.7702 0.2171 0.022 Uiso calc R 1 1 . .
    H H18B 0.2079 0.7072 0.2288 0.022 Uiso calc R 1 1 . .
    C C19A 0.3158(2) 0.59538(17) 0.18350(10) 0.0363(5) Uani d . 1 1 . .
    H H19A 0.2692 0.5375 0.1970 0.044 Uiso calc R 1 1 . .
    H H19B 0.4020 0.6038 0.2096 0.044 Uiso calc R 1 1 . .
    C C20A 0.30729(15) 0.56189(14) 0.10647(9) 0.0236(4) Uani d . 1 1 . .
    H H20A 0.3873 0.5435 0.0978 0.028 Uiso calc R 1 1 . .
    H H20B 0.2460 0.4962 0.0839 0.028 Uiso calc R 1 1 . .
    C C21A 0.26873(14) 0.66455(13) 0.08054(8) 0.0187(3) Uani d . 1 1 . .
    H H21A 0.2224 0.6426 0.0323 0.022 Uiso calc R 1 1 . .
    H H21B 0.3408 0.7175 0.0849 0.022 Uiso calc R 1 1 . .
    C C22A 0.16267(14) 0.83580(13) 0.12053(8) 0.0165(3) Uani d . 1 1 . .
    C C23A 0.25175(15) 1.02484(13) 0.12546(8) 0.0189(3) Uani d . 1 1 . .
    H H23A 0.1742 1.0236 0.0906 0.023 Uiso calc R 1 1 . .
    C C24A 0.35833(16) 1.05665(14) 0.09700(9) 0.0242(4) Uani d . 1 1 . .
    H H24B 0.4363 1.0576 0.1305 0.029 Uiso calc R 1 1 . .
    H H24C 0.3578 1.0000 0.0549 0.029 Uiso calc R 1 1 . .
    C C25A 0.34905(18) 1.17178(15) 0.08134(9) 0.0314(4) Uani d . 1 1 . .
    H H25A 0.4204 1.1923 0.0646 0.038 Uiso calc R 1 1 . .
    H H25B 0.2744 1.1691 0.0451 0.038 Uiso calc R 1 1 . .
    C C26A 0.34470(18) 1.26019(15) 0.14446(10) 0.0338(4) Uani d . 1 1 . .
    H H26A 0.4235 1.2692 0.1787 0.041 Uiso calc R 1 1 . .
    H H26B 0.3328 1.3329 0.1323 0.041 Uiso calc R 1 1 . .
    C C27A 0.24173(19) 1.22803(15) 0.17496(11) 0.0361(5) Uani d . 1 1 . .
    H H27A 0.1624 1.2289 0.1430 0.043 Uiso calc R 1 1 . .
    H H27B 0.2455 1.2841 0.2178 0.043 Uiso calc R 1 1 . .
    C C28A 0.24952(17) 1.11198(14) 0.18959(9) 0.0269(4) Uani d . 1 1 . .
    H H28A 0.3245 1.1131 0.2254 0.032 Uiso calc R 1 1 . .
    H H28B 0.1783 1.0918 0.2065 0.032 Uiso calc R 1 1 . .
    O O1B 0.16762(10) 0.67637(9) 0.57514(6) 0.0204(2) Uani d . 1 1 . .
    O O2B -0.02284(11) 0.63046(11) 0.51393(6) 0.0282(3) Uani d . 1 1 . .
    O O3B 0.36665(10) 0.65175(10) 0.46859(6) 0.0238(3) Uani d . 1 1 . .
    O O4B 0.43163(12) 0.91008(10) 0.70259(6) 0.0305(3) Uani d . 1 1 . .
    O O5B 0.14185(11) 0.81491(9) 0.47007(5) 0.0231(3) Uani d . 1 1 A .
    N N1B 0.28750(11) 0.67806(11) 0.56210(6) 0.0171(3) Uani d . 1 1 . .
    N N2B 0.32941(12) 0.91170(11) 0.59588(7) 0.0189(3) Uani d . 1 1 . .
    H H2BA 0.2902 0.8715 0.5554 0.023 Uiso calc R 1 1 . .
    N N3B 0.07309(13) 0.81334(11) 0.35903(7) 0.0213(3) Uani d . 1 1 A .
    H H3BA 0.0514 0.7721 0.3171 0.026 Uiso calc R 1 1 . .
    C C1B 0.14912(15) 0.60000(13) 0.45886(8) 0.0187(3) Uani d . 1 1 . .
    H H1BA 0.1448 0.5164 0.4483 0.022 Uiso calc R 1 1 . .
    C C2B 0.08379(15) 0.63657(13) 0.51466(8) 0.0196(3) Uani d . 1 1 . .
    C C3B 0.28102(14) 0.64675(13) 0.49443(8) 0.0177(3) Uani d . 1 1 . .
    C C4B 0.38224(14) 0.73222(13) 0.62359(8) 0.0176(3) Uani d . 1 1 . .
    C C5B 0.36582(16) 0.68078(14) 0.68243(8) 0.0236(4) Uani d . 1 1 . .
    H H5BA 0.4218 0.7245 0.7253 0.028 Uiso calc R 1 1 . .
    H H5BB 0.2811 0.6859 0.6874 0.028 Uiso calc R 1 1 . .
    C C6B 0.39141(18) 0.55844(15) 0.67121(9) 0.0305(4) Uani d . 1 1 . .
    H H6BA 0.3836 0.5303 0.7113 0.037 Uiso calc R 1 1 . .
    H H6BB 0.3300 0.5131 0.6311 0.037 Uiso calc R 1 1 . .
    C C7B 0.51869(17) 0.54440(15) 0.66002(9) 0.0309(4) Uani d . 1 1 . .
    H H7BA 0.5806 0.5837 0.7017 0.037 Uiso calc R 1 1 . .
    H H7BB 0.5307 0.4639 0.6508 0.037 Uiso calc R 1 1 . .
    C C8B 0.53603(16) 0.59126(15) 0.60090(9) 0.0268(4) Uani d . 1 1 . .
    H H8BA 0.4804 0.5463 0.5583 0.032 Uiso calc R 1 1 . .
    H H8BB 0.6210 0.5857 0.5965 0.032 Uiso calc R 1 1 . .
    C C9B 0.51007(15) 0.71315(14) 0.61091(8) 0.0215(3) Uani d . 1 1 . .
    H H9BA 0.5170 0.7393 0.5700 0.026 Uiso calc R 1 1 . .
    H H9BB 0.5729 0.7591 0.6501 0.026 Uiso calc R 1 1 . .
    C C10B 0.37977(15) 0.86003(14) 0.64358(8) 0.0204(3) Uani d . 1 1 . .
    C C11B 0.33796(15) 1.03416(13) 0.60937(8) 0.0196(3) Uani d . 1 1 . .
    H H11B 0.3238 1.0636 0.6555 0.024 Uiso calc R 1 1 . .
    C C12B 0.23958(15) 1.06971(13) 0.55735(8) 0.0209(3) Uani d . 1 1 . .
    H H12C 0.1581 1.0390 0.5594 0.025 Uiso calc R 1 1 . .
    H H12D 0.2503 1.0391 0.5111 0.025 Uiso calc R 1 1 . .
    C C13B 0.24687(17) 1.19743(14) 0.57150(9) 0.0284(4) Uani d . 1 1 . .
    H H13C 0.1835 1.2195 0.5368 0.034 Uiso calc R 1 1 . .
    H H13D 0.2312 1.2278 0.6166 0.034 Uiso calc R 1 1 . .
    C C14B 0.37301(19) 1.24610(15) 0.56991(10) 0.0351(4) Uani d . 1 1 . .
    H H14C 0.3860 1.2198 0.5238 0.042 Uiso calc R 1 1 . .
    H H14D 0.3774 1.3288 0.5803 0.042 Uiso calc R 1 1 . .
    C C15B 0.47295(18) 1.21077(15) 0.62142(11) 0.0349(4) Uani d . 1 1 . .
    H H15C 0.4647 1.2432 0.6680 0.042 Uiso calc R 1 1 . .
    H H15D 0.5539 1.2400 0.6179 0.042 Uiso calc R 1 1 . .
    C C16B 0.46468(16) 1.08332(14) 0.60890(10) 0.0271(4) Uani d . 1 1 . .
    H H16C 0.5269 1.0624 0.6446 0.032 Uiso calc R 1 1 . .
    H H16D 0.4822 1.0515 0.5644 0.032 Uiso calc R 1 1 . .
    C C17B 0.09761(14) 0.63456(13) 0.39177(8) 0.0178(3) Uani d . 1 1 A .
    C C18B 0.16391(16) 0.58323(13) 0.33668(8) 0.0222(3) Uani d . 1 1 . .
    H H18C 0.2496 0.5840 0.3561 0.027 Uiso d R 1 1 A .
    H H18D 0.1538 0.6238 0.3016 0.027 Uiso d R 1 1 . .
    C C19B 0.1021(3) 0.4634(2) 0.30824(15) 0.0298(6) Uani d P 0.75 1 A 1
    H H19C 0.0970 0.4395 0.2589 0.036 Uiso calc PR 0.75 1 A 1
    H H19D 0.1493 0.4115 0.3314 0.036 Uiso calc PR 0.75 1 A 1
    C C19C 0.0770(8) 0.4970(7) 0.2808(4) 0.034(2) Uani d P 0.25 1 A 2
    H H19E 0.1184 0.4318 0.2637 0.040 Uiso calc PR 0.25 1 A 2
    H H19F 0.0392 0.5293 0.2425 0.040 Uiso calc PR 0.25 1 A 2
    C C20B -0.02488(16) 0.46242(14) 0.32074(10) 0.0288(4) Uani d . 1 1 . .
    H H20C -0.0362 0.4100 0.3474 0.035 Uiso d R 1 1 A .
    H H20D -0.0856 0.4416 0.2783 0.035 Uiso d R 1 1 . .
    C C21B -0.03579(15) 0.58055(14) 0.35886(8) 0.0223(3) Uani d . 1 1 A .
    H H21C -0.0812 0.5786 0.3942 0.027 Uiso calc R 1 1 . .
    H H21D -0.0788 0.6232 0.3272 0.027 Uiso calc R 1 1 . .
    C C22B 0.10709(14) 0.76261(13) 0.40977(8) 0.0182(3) Uani d . 1 1 . .
    C C23B 0.07040(14) 0.93452(13) 0.37026(8) 0.0182(3) Uani d . 1 1 . .
    H H23B 0.0716 0.9650 0.4192 0.022 Uiso calc R 1 1 A .
    C C24B -0.04667(15) 0.96237(13) 0.32703(8) 0.0197(3) Uani d . 1 1 A .
    H H24A -0.1184 0.9236 0.3357 0.024 Uiso calc R 1 1 . .
    H H24D -0.0485 0.9362 0.2782 0.024 Uiso calc R 1 1 . .
    C C25B -0.05234(16) 1.08885(14) 0.34468(9) 0.0233(4) Uani d . 1 1 . .
    H H25C -0.1285 1.1070 0.3167 0.028 Uiso calc R 1 1 A .
    H H25D -0.0534 1.1143 0.3931 0.028 Uiso calc R 1 1 . .
    C C26B 0.05742(17) 1.14980(14) 0.33163(9) 0.0282(4) Uani d . 1 1 A .
    H H26C 0.0551 1.2316 0.3462 0.034 Uiso calc R 1 1 . .
    H H26D 0.0530 1.1308 0.2823 0.034 Uiso calc R 1 1 . .
    C C27B 0.17706(17) 1.11818(15) 0.36985(10) 0.0300(4) Uani d . 1 1 . .
    H H27C 0.1877 1.1485 0.4193 0.036 Uiso calc R 1 1 A .
    H H27D 0.2457 1.1529 0.3564 0.036 Uiso calc R 1 1 . .
    C C28B 0.18147(15) 0.99154(14) 0.35580(9) 0.0251(4) Uani d . 1 1 A .
    H H28C 0.1829 0.9621 0.3077 0.030 Uiso calc R 1 1 . .
    H H28D 0.2571 0.9746 0.3849 0.030 Uiso calc R 1 1 . .
    O O1W 0.50041(11) 0.88475(10) 0.20760(7) 0.0232(3) Uani d . 1 1 . .
    H H1WA 0.531(2) 0.946(2) 0.2367(13) 0.053(7) Uiso d . 1 1 . .
    H H1WB 0.540(2) 0.881(2) 0.1749(13) 0.053(7) Uiso d . 1 1 . .
loop_
    _atom_site_aniso_label
    _atom_site_aniso_U_11
    _atom_site_aniso_U_22
    _atom_site_aniso_U_33
    _atom_site_aniso_U_12
    _atom_site_aniso_U_13
    _atom_site_aniso_U_23
    O1A 0.0175(5) 0.0229(6) 0.0116(5) 0.0020(4) 0.0033(4) 0.0031(4)
    O2A 0.0243(6) 0.0244(6) 0.0163(6) 0.0006(5) 0.0067(5) 0.0020(5)
    O3A 0.0181(6) 0.0337(7) 0.0131(5) 0.0012(5) 0.0030(4) 0.0029(5)
    O4A 0.0194(6) 0.0300(7) 0.0287(6) 0.0085(5) 0.0076(5) 0.0114(5)
    O5A 0.0164(5) 0.0186(6) 0.0246(6) 0.0033(4) 0.0043(5) 0.0075(5)
    N1A 0.0168(6) 0.0200(7) 0.0119(6) 0.0024(5) 0.0047(5) 0.0032(5)
    N2A 0.0185(7) 0.0204(7) 0.0212(7) 0.0060(5) 0.0052(5) 0.0081(6)
    N3A 0.0164(6) 0.0171(7) 0.0233(7) 0.0016(5) 0.0020(5) 0.0075(5)
    C1A 0.0172(7) 0.0126(7) 0.0169(7) 0.0022(6) 0.0048(6) 0.0039(6)
    C2A 0.0175(7) 0.0124(7) 0.0191(8) 0.0000(6) 0.0036(6) 0.0039(6)
    C3A 0.0156(7) 0.0150(7) 0.0176(8) 0.0008(6) 0.0036(6) 0.0058(6)
    C4A 0.0132(7) 0.0219(8) 0.0169(8) 0.0036(6) 0.0036(6) 0.0054(6)
    C5A 0.0149(7) 0.0258(8) 0.0178(8) 0.0006(6) 0.0023(6) 0.0042(6)
    C6A 0.0175(8) 0.0231(8) 0.0257(9) -0.0007(6) 0.0020(7) 0.0017(7)
    C7A 0.0172(8) 0.0223(8) 0.0316(9) 0.0007(6) 0.0041(7) 0.0093(7)
    C8A 0.0170(8) 0.0256(8) 0.0204(8) 0.0021(6) 0.0046(6) 0.0095(7)
    C9A 0.0157(7) 0.0222(8) 0.0169(8) 0.0032(6) 0.0052(6) 0.0058(6)
    C10A 0.0193(8) 0.0238(8) 0.0142(7) 0.0053(6) 0.0047(6) 0.0055(6)
    C11A 0.0234(8) 0.0202(8) 0.0185(8) 0.0066(6) 0.0051(7) 0.0074(6)
    C12A 0.0292(9) 0.0212(8) 0.0223(8) 0.0060(7) 0.0108(7) 0.0075(7)
    C13A 0.0364(10) 0.0241(9) 0.0283(9) 0.0079(8) 0.0118(8) 0.0125(7)
    C14A 0.0404(11) 0.0197(9) 0.0355(10) 0.0061(8) 0.0138(9) 0.0084(8)
    C15A 0.0458(12) 0.0236(9) 0.0357(10) 0.0109(8) 0.0204(9) 0.0043(8)
    C16A 0.0354(10) 0.0263(9) 0.0220(9) 0.0055(8) 0.0122(8) 0.0059(7)
    C17A 0.0145(7) 0.0161(7) 0.0167(7) 0.0013(6) 0.0049(6) 0.0039(6)
    C18A 0.0169(7) 0.0200(8) 0.0179(8) 0.0005(6) 0.0031(6) 0.0059(6)
    C19A 0.0468(12) 0.0377(11) 0.0269(10) 0.0226(9) 0.0064(9) 0.0111(8)
    C20A 0.0202(8) 0.0234(9) 0.0274(9) 0.0077(7) 0.0058(7) 0.0055(7)
    C21A 0.0161(7) 0.0206(8) 0.0205(8) 0.0037(6) 0.0069(6) 0.0042(6)
    C22A 0.0190(8) 0.0178(8) 0.0141(7) 0.0031(6) 0.0066(6) 0.0040(6)
    C23A 0.0203(8) 0.0158(7) 0.0201(8) 0.0012(6) 0.0026(6) 0.0056(6)
    C24A 0.0281(9) 0.0227(8) 0.0236(9) -0.0007(7) 0.0091(7) 0.0071(7)
    C25A 0.0360(10) 0.0290(10) 0.0297(10) -0.0048(8) 0.0033(8) 0.0151(8)
    C26A 0.0391(11) 0.0187(9) 0.0373(11) -0.0034(8) -0.0037(9) 0.0084(8)
    C27A 0.0428(11) 0.0195(9) 0.0413(11) 0.0061(8) 0.0080(9) -0.0007(8)
    C28A 0.0328(10) 0.0222(9) 0.0267(9) 0.0033(7) 0.0118(8) 0.0031(7)
    O1B 0.0177(6) 0.0252(6) 0.0191(6) 0.0025(5) 0.0061(5) 0.0050(5)
    O2B 0.0211(6) 0.0377(7) 0.0260(6) 0.0010(5) 0.0055(5) 0.0085(5)
    O3B 0.0207(6) 0.0306(7) 0.0213(6) 0.0038(5) 0.0076(5) 0.0055(5)
    O4B 0.0400(7) 0.0223(6) 0.0211(6) 0.0064(5) -0.0040(5) -0.0007(5)
    O5B 0.0327(7) 0.0167(6) 0.0159(6) 0.0025(5) -0.0006(5) 0.0021(4)
    N1B 0.0146(6) 0.0194(7) 0.0170(6) 0.0017(5) 0.0037(5) 0.0037(5)
    N2B 0.0214(7) 0.0149(6) 0.0178(7) 0.0008(5) 0.0023(5) 0.0015(5)
    N3B 0.0317(8) 0.0158(7) 0.0142(6) 0.0036(6) 0.0020(6) 0.0027(5)
    C1B 0.0231(8) 0.0144(7) 0.0174(8) 0.0009(6) 0.0025(6) 0.0039(6)
    C2B 0.0203(8) 0.0181(8) 0.0209(8) 0.0012(6) 0.0043(6) 0.0066(6)
    C3B 0.0209(8) 0.0146(7) 0.0183(8) 0.0039(6) 0.0042(6) 0.0053(6)
    C4B 0.0198(8) 0.0175(8) 0.0134(7) 0.0016(6) 0.0013(6) 0.0020(6)
    C5B 0.0271(9) 0.0280(9) 0.0153(8) -0.0009(7) 0.0035(7) 0.0067(7)
    C6B 0.0389(10) 0.0266(9) 0.0248(9) -0.0067(8) 0.0020(8) 0.0122(7)
    C7B 0.0354(10) 0.0197(9) 0.0307(10) 0.0037(7) -0.0047(8) 0.0046(7)
    C8B 0.0233(9) 0.0256(9) 0.0272(9) 0.0071(7) 0.0012(7) 0.0017(7)
    C9B 0.0188(8) 0.0233(8) 0.0211(8) 0.0011(6) 0.0025(6) 0.0048(7)
    C10B 0.0197(8) 0.0204(8) 0.0188(8) 0.0021(6) 0.0033(6) 0.0013(6)
    C11B 0.0217(8) 0.0155(8) 0.0199(8) 0.0021(6) 0.0048(6) 0.0008(6)
    C12B 0.0227(8) 0.0175(8) 0.0210(8) 0.0007(6) 0.0038(7) 0.0034(6)
    C13B 0.0373(10) 0.0191(9) 0.0265(9) 0.0070(7) 0.0037(8) 0.0036(7)
    C14B 0.0452(12) 0.0177(9) 0.0381(11) -0.0055(8) 0.0026(9) 0.0073(8)
    C15B 0.0324(10) 0.0252(10) 0.0423(11) -0.0084(8) 0.0029(9) 0.0073(8)
    C16B 0.0227(9) 0.0242(9) 0.0327(10) -0.0005(7) 0.0058(7) 0.0052(7)
    C17B 0.0210(8) 0.0157(7) 0.0148(7) 0.0011(6) 0.0002(6) 0.0038(6)
    C18B 0.0287(9) 0.0204(8) 0.0179(8) 0.0038(7) 0.0068(7) 0.0042(6)
    C19B 0.0379(16) 0.0201(13) 0.0310(15) 0.0027(11) 0.0130(13) 0.0006(11)
    C19C 0.046(5) 0.026(4) 0.018(4) 0.023(4) -0.006(4) -0.009(3)
    C20B 0.0292(9) 0.0179(8) 0.0325(10) -0.0006(7) -0.0019(8) 0.0025(7)
    C21B 0.0210(8) 0.0225(8) 0.0210(8) 0.0000(7) 0.0010(7) 0.0050(7)
    C22B 0.0178(7) 0.0185(8) 0.0171(8) 0.0013(6) 0.0027(6) 0.0039(6)
    C23B 0.0223(8) 0.0156(7) 0.0159(7) 0.0023(6) 0.0027(6) 0.0040(6)
    C24B 0.0210(8) 0.0206(8) 0.0174(8) 0.0023(6) 0.0041(6) 0.0052(6)
    C25B 0.0288(9) 0.0235(9) 0.0208(8) 0.0105(7) 0.0083(7) 0.0079(7)
    C26B 0.0400(10) 0.0190(8) 0.0296(9) 0.0040(7) 0.0124(8) 0.0101(7)
    C27B 0.0298(9) 0.0250(9) 0.0356(10) -0.0056(7) 0.0082(8) 0.0096(8)
    C28B 0.0198(8) 0.0276(9) 0.0288(9) 0.0034(7) 0.0053(7) 0.0093(7)
    O1W 0.0209(6) 0.0200(6) 0.0262(6) 0.0006(5) 0.0060(5) 0.0003(5)
_geom_special_details
;
All e.s.d.'s (except the e.s.d. in the dihedral angle between two l.s. planes)
are estimated using the full covariance matrix. The cell e.s.d.'s are taken
into account individually in the estimation of e.s.d.'s in distances, angles
and torsion angles; correlations between e.s.d.'s in cell parameters are only
used when they are defined by crystal symmetry. An approximate (isotropic)
treatment of cell e.s.d.'s is used for estimating e.s.d.'s involving l.s.
planes.
;
loop_
    _geom_bond_atom_site_label_1
    _geom_bond_atom_site_label_2
    _geom_bond_site_symmetry_2
    _geom_bond_distance
    _geom_bond_publ_flag
    O1A C2A . 1.3777(18) ?
    O1A N1A . 1.4332(16) ?
    O2A C2A . 1.1955(19) ?
    O3A C3A . 1.2179(18) ?
    O4A C10A . 1.2344(19) ?
    O5A C22A . 1.2403(18) ?
    N1A C3A . 1.3534(19) ?
    N1A C4A . 1.4675(19) ?
    N2A C10A . 1.332(2) ?
    N2A C11A . 1.466(2) ?
    N2A H2AA . 0.8800 ?
    N3A C22A . 1.329(2) ?
    N3A C23A . 1.4625(19) ?
    N3A H3AA . 0.8800 ?
    C1A C2A . 1.512(2) ?
    C1A C3A . 1.518(2) ?
    C1A C17A . 1.545(2) ?
    C1A H1AA . 1.0000 ?
    C4A C5A . 1.537(2) ?
    C4A C10A . 1.539(2) ?
    C4A C9A . 1.547(2) ?
    C5A C6A . 1.530(2) ?
    C5A H5AA . 0.9900 ?
    C5A H5AB . 0.9900 ?
    C6A C7A . 1.525(2) ?
    C6A H6AA . 0.9900 ?
    C6A H6AB . 0.9900 ?
    C7A C8A . 1.522(2) ?
    C7A H7AA . 0.9900 ?
    C7A H7AB . 0.9900 ?
    C8A C9A . 1.528(2) ?
    C8A H8AA . 0.9900 ?
    C8A H8AB . 0.9900 ?
    C9A H9AA . 0.9900 ?
    C9A H9AB . 0.9900 ?
    C11A C12A . 1.518(2) ?
    C11A C16A . 1.528(2) ?
    C11A H11A . 1.0000 ?
    C12A C13A . 1.525(2) ?
    C12A H12A . 0.9900 ?
    C12A H12B . 0.9900 ?
    C13A C14A . 1.525(2) ?
    C13A H13A . 0.9900 ?
    C13A H13B . 0.9900 ?
    C14A C15A . 1.525(3) ?
    C14A H14A . 0.9900 ?
    C14A H14B . 0.9900 ?
    C15A C16A . 1.530(2) ?
    C15A H15A . 0.9900 ?
    C15A H15B . 0.9900 ?
    C16A H16A . 0.9900 ?
    C16A H16B . 0.9900 ?
    C17A C22A . 1.530(2) ?
    C17A C18A . 1.546(2) ?
    C17A C21A . 1.548(2) ?
    C18A C19A . 1.534(2) ?
    C18A H18A . 0.9900 ?
    C18A H18B . 0.9900 ?
    C19A C20A . 1.543(2) ?
    C19A H19A . 0.9900 ?
    C19A H19B . 0.9900 ?
    C20A C21A . 1.527(2) ?
    C20A H20A . 0.9900 ?
    C20A H20B . 0.9900 ?
    C21A H21A . 0.9900 ?
    C21A H21B . 0.9900 ?
    C23A C28A . 1.523(2) ?
    C23A C24A . 1.527(2) ?
    C23A H23A . 1.0000 ?
    C24A C25A . 1.526(2) ?
    C24A H24B . 0.9900 ?
    C24A H24C . 0.9900 ?
    C25A C26A . 1.522(3) ?
    C25A H25A . 0.9900 ?
    C25A H25B . 0.9900 ?
    C26A C27A . 1.520(3) ?
    C26A H26A . 0.9900 ?
    C26A H26B . 0.9900 ?
    C27A C28A . 1.528(2) ?
    C27A H27A . 0.9900 ?
    C27A H27B . 0.9900 ?
    C28A H28A . 0.9900 ?
    C28A H28B . 0.9900 ?
    O1B C2B . 1.3633(19) ?
    O1B N1B . 1.4415(16) ?
    O2B C2B . 1.200(2) ?
    O3B C3B . 1.2141(19) ?
    O4B C10B . 1.237(2) ?
    O5B C22B . 1.2391(19) ?
    N1B C3B . 1.358(2) ?
    N1B C4B . 1.4677(19) ?
    N2B C10B . 1.331(2) ?
    N2B C11B . 1.465(2) ?
    N2B H2BA . 0.8800 ?
    N3B C22B . 1.335(2) ?
    N3B C23B . 1.462(2) ?
    N3B H3BA . 0.8800 ?
    C1B C2B . 1.513(2) ?
    C1B C3B . 1.524(2) ?
    C1B C17B . 1.544(2) ?
    C1B H1BA . 1.0000 ?
    C4B C5B . 1.537(2) ?
    C4B C10B . 1.540(2) ?
    C4B C9B . 1.548(2) ?
    C5B C6B . 1.526(2) ?
    C5B H5BA . 0.9900 ?
    C5B H5BB . 0.9900 ?
    C6B C7B . 1.522(3) ?
    C6B H6BA . 0.9900 ?
    C6B H6BB . 0.9900 ?
    C7B C8B . 1.513(3) ?
    C7B H7BA . 0.9900 ?
    C7B H7BB . 0.9900 ?
    C8B C9B . 1.523(2) ?
    C8B H8BA . 0.9900 ?
    C8B H8BB . 0.9900 ?
    C9B H9BA . 0.9900 ?
    C9B H9BB . 0.9900 ?
    C11B C12B . 1.521(2) ?
    C11B C16B . 1.528(2) ?
    C11B H11B . 1.0000 ?
    C12B C13B . 1.529(2) ?
    C12B H12C . 0.9900 ?
    C12B H12D . 0.9900 ?
    C13B C14B . 1.527(3) ?
    C13B H13C . 0.9900 ?
    C13B H13D . 0.9900 ?
    C14B C15B . 1.524(3) ?
    C14B H14C . 0.9900 ?
    C14B H14D . 0.9900 ?
    C15B C16B . 1.527(2) ?
    C15B H15C . 0.9900 ?
    C15B H15D . 0.9900 ?
    C16B H16C . 0.9900 ?
    C16B H16D . 0.9900 ?
    C17B C22B . 1.530(2) ?
    C17B C18B . 1.548(2) ?
    C17B C21B . 1.552(2) ?
    C18B C19C . 1.506(8) ?
    C18B C19B . 1.528(3) ?
    C18B H18C . 0.9600 ?
    C18B H18D . 0.9602 ?
    C19B C20B . 1.516(3) ?
    C19B H19C . 0.9900 ?
    C19B H19D . 0.9900 ?
    C19C C20B . 1.653(10) ?
    C19C H19E . 0.9900 ?
    C19C H19F . 0.9900 ?
    C20B C21B . 1.522(2) ?
    C20B H20C . 0.9600 ?
    C20B H20D . 0.9598 ?
    C21B H21C . 0.9900 ?
    C21B H21D . 0.9900 ?
    C23B C24B . 1.524(2) ?
    C23B C28B . 1.526(2) ?
    C23B H23B . 1.0000 ?
    C24B C25B . 1.528(2) ?
    C24B H24A . 0.9900 ?
    C24B H24D . 0.9900 ?
    C25B C26B . 1.523(2) ?
    C25B H25C . 0.9900 ?
    C25B H25D . 0.9900 ?
    C26B C27B . 1.523(3) ?
    C26B H26C . 0.9900 ?
    C26B H26D . 0.9900 ?
    C27B C28B . 1.528(2) ?
    C27B H27C . 0.9900 ?
    C27B H27D . 0.9900 ?
    C28B H28C . 0.9900 ?
    C28B H28D . 0.9900 ?
    O1W H1WA . 0.86(3) ?
    O1W H1WB . 0.89(3) ?
loop_
    _geom_angle_atom_site_label_1
    _geom_angle_atom_site_label_2
    _geom_angle_atom_site_label_3
    _geom_angle_site_symmetry_1
    _geom_angle_site_symmetry_3
    _geom_angle
    _geom_angle_publ_flag
    C2A O1A N1A . . 107.90(11) ?
    C3A N1A O1A . . 111.76(12) ?
    C3A N1A C4A . . 135.16(13) ?
    O1A N1A C4A . . 112.43(11) ?
    C10A N2A C11A . . 120.88(13) ?
    C10A N2A H2AA . . 119.6 ?
    C11A N2A H2AA . . 119.6 ?
    C22A N3A C23A . . 123.23(13) ?
    C22A N3A H3AA . . 118.4 ?
    C23A N3A H3AA . . 118.4 ?
    C2A C1A C3A . . 102.38(12) ?
    C2A C1A C17A . . 115.89(12) ?
    C3A C1A C17A . . 115.38(12) ?
    C2A C1A H1AA . . 107.6 ?
    C3A C1A H1AA . . 107.6 ?
    C17A C1A H1AA . . 107.6 ?
    O2A C2A O1A . . 118.70(14) ?
    O2A C2A C1A . . 132.03(14) ?
    O1A C2A C1A . . 109.15(12) ?
    O3A C3A N1A . . 124.94(14) ?
    O3A C3A C1A . . 127.48(14) ?
    N1A C3A C1A . . 107.48(13) ?
    N1A C4A C5A . . 109.09(12) ?
    N1A C4A C10A . . 111.89(12) ?
    C5A C4A C10A . . 109.56(12) ?
    N1A C4A C9A . . 109.53(12) ?
    C5A C4A C9A . . 108.68(13) ?
    C10A C4A C9A . . 108.04(12) ?
    C6A C5A C4A . . 111.94(13) ?
    C6A C5A H5AA . . 109.2 ?
    C4A C5A H5AA . . 109.2 ?
    C6A C5A H5AB . . 109.2 ?
    C4A C5A H5AB . . 109.2 ?
    H5AA C5A H5AB . . 107.9 ?
    C7A C6A C5A . . 111.67(14) ?
    C7A C6A H6AA . . 109.3 ?
    C5A C6A H6AA . . 109.3 ?
    C7A C6A H6AB . . 109.3 ?
    C5A C6A H6AB . . 109.3 ?
    H6AA C6A H6AB . . 107.9 ?
    C8A C7A C6A . . 110.95(13) ?
    C8A C7A H7AA . . 109.4 ?
    C6A C7A H7AA . . 109.4 ?
    C8A C7A H7AB . . 109.4 ?
    C6A C7A H7AB . . 109.4 ?
    H7AA C7A H7AB . . 108.0 ?
    C7A C8A C9A . . 111.98(13) ?
    C7A C8A H8AA . . 109.2 ?
    C9A C8A H8AA . . 109.2 ?
    C7A C8A H8AB . . 109.2 ?
    C9A C8A H8AB . . 109.2 ?
    H8AA C8A H8AB . . 107.9 ?
    C8A C9A C4A . . 112.35(13) ?
    C8A C9A H9AA . . 109.1 ?
    C4A C9A H9AA . . 109.1 ?
    C8A C9A H9AB . . 109.1 ?
    C4A C9A H9AB . . 109.1 ?
    H9AA C9A H9AB . . 107.9 ?
    O4A C10A N2A . . 122.80(15) ?
    O4A C10A C4A . . 118.48(14) ?
    N2A C10A C4A . . 118.70(13) ?
    N2A C11A C12A . . 109.72(13) ?
    N2A C11A C16A . . 111.55(13) ?
    C12A C11A C16A . . 110.71(14) ?
    N2A C11A H11A . . 108.3 ?
    C12A C11A H11A . . 108.3 ?
    C16A C11A H11A . . 108.3 ?
    C11A C12A C13A . . 111.27(14) ?
    C11A C12A H12A . . 109.4 ?
    C13A C12A H12A . . 109.4 ?
    C11A C12A H12B . . 109.4 ?
    C13A C12A H12B . . 109.4 ?
    H12A C12A H12B . . 108.0 ?
    C14A C13A C12A . . 111.03(14) ?
    C14A C13A H13A . . 109.4 ?
    C12A C13A H13A . . 109.4 ?
    C14A C13A H13B . . 109.4 ?
    C12A C13A H13B . . 109.4 ?
    H13A C13A H13B . . 108.0 ?
    C13A C14A C15A . . 110.85(15) ?
    C13A C14A H14A . . 109.5 ?
    C15A C14A H14A . . 109.5 ?
    C13A C14A H14B . . 109.5 ?
    C15A C14A H14B . . 109.5 ?
    H14A C14A H14B . . 108.1 ?
    C14A C15A C16A . . 111.26(15) ?
    C14A C15A H15A . . 109.4 ?
    C16A C15A H15A . . 109.4 ?
    C14A C15A H15B . . 109.4 ?
    C16A C15A H15B . . 109.4 ?
    H15A C15A H15B . . 108.0 ?
    C11A C16A C15A . . 110.48(14) ?
    C11A C16A H16A . . 109.6 ?
    C15A C16A H16A . . 109.6 ?
    C11A C16A H16B . . 109.6 ?
    C15A C16A H16B . . 109.6 ?
    H16A C16A H16B . . 108.1 ?
    C22A C17A C1A . . 106.74(12) ?
    C22A C17A C18A . . 115.76(13) ?
    C1A C17A C18A . . 110.46(12) ?
    C22A C17A C21A . . 112.27(12) ?
    C1A C17A C21A . . 110.58(12) ?
    C18A C17A C21A . . 101.02(12) ?
    C19A C18A C17A . . 105.19(13) ?
    C19A C18A H18A . . 110.7 ?
    C17A C18A H18A . . 110.7 ?
    C19A C18A H18B . . 110.7 ?
    C17A C18A H18B . . 110.7 ?
    H18A C18A H18B . . 108.8 ?
    C18A C19A C20A . . 106.64(14) ?
    C18A C19A H19A . . 110.4 ?
    C20A C19A H19A . . 110.4 ?
    C18A C19A H19B . . 110.4 ?
    C20A C19A H19B . . 110.4 ?
    H19A C19A H19B . . 108.6 ?
    C21A C20A C19A . . 104.93(13) ?
    C21A C20A H20A . . 110.8 ?
    C19A C20A H20A . . 110.8 ?
    C21A C20A H20B . . 110.8 ?
    C19A C20A H20B . . 110.8 ?
    H20A C20A H20B . . 108.8 ?
    C20A C21A C17A . . 103.98(12) ?
    C20A C21A H21A . . 111.0 ?
    C17A C21A H21A . . 111.0 ?
    C20A C21A H21B . . 111.0 ?
    C17A C21A H21B . . 111.0 ?
    H21A C21A H21B . . 109.0 ?
    O5A C22A N3A . . 123.32(14) ?
    O5A C22A C17A . . 119.38(13) ?
    N3A C22A C17A . . 117.21(13) ?
    N3A C23A C28A . . 111.96(13) ?
    N3A C23A C24A . . 110.06(13) ?
    C28A C23A C24A . . 110.42(14) ?
    N3A C23A H23A . . 108.1 ?
    C28A C23A H23A . . 108.1 ?
    C24A C23A H23A . . 108.1 ?
    C25A C24A C23A . . 110.56(14) ?
    C25A C24A H24B . . 109.5 ?
    C23A C24A H24B . . 109.5 ?
    C25A C24A H24C . . 109.5 ?
    C23A C24A H24C . . 109.5 ?
    H24B C24A H24C . . 108.1 ?
    C26A C25A C24A . . 110.86(15) ?
    C26A C25A H25A . . 109.5 ?
    C24A C25A H25A . . 109.5 ?
    C26A C25A H25B . . 109.5 ?
    C24A C25A H25B . . 109.5 ?
    H25A C25A H25B . . 108.1 ?
    C27A C26A C25A . . 111.34(15) ?
    C27A C26A H26A . . 109.4 ?
    C25A C26A H26A . . 109.4 ?
    C27A C26A H26B . . 109.4 ?
    C25A C26A H26B . . 109.4 ?
    H26A C26A H26B . . 108.0 ?
    C26A C27A C28A . . 111.77(15) ?
    C26A C27A H27A . . 109.3 ?
    C28A C27A H27A . . 109.3 ?
    C26A C27A H27B . . 109.3 ?
    C28A C27A H27B . . 109.3 ?
    H27A C27A H27B . . 107.9 ?
    C23A C28A C27A . . 110.50(15) ?
    C23A C28A H28A . . 109.5 ?
    C27A C28A H28A . . 109.5 ?
    C23A C28A H28B . . 109.5 ?
    C27A C28A H28B . . 109.5 ?
    H28A C28A H28B . . 108.1 ?
    C2B O1B N1B . . 108.16(11) ?
    C3B N1B O1B . . 111.39(12) ?
    C3B N1B C4B . . 135.91(13) ?
    O1B N1B C4B . . 111.52(11) ?
    C10B N2B C11B . . 121.39(13) ?
    C10B N2B H2BA . . 119.3 ?
    C11B N2B H2BA . . 119.3 ?
    C22B N3B C23B . . 122.75(13) ?
    C22B N3B H3BA . . 118.6 ?
    C23B N3B H3BA . . 118.6 ?
    C2B C1B C3B . . 102.17(12) ?
    C2B C1B C17B . . 115.77(13) ?
    C3B C1B C17B . . 115.01(13) ?
    C2B C1B H1BA . . 107.8 ?
    C3B C1B H1BA . . 107.8 ?
    C17B C1B H1BA . . 107.8 ?
    O2B C2B O1B . . 119.02(15) ?
    O2B C2B C1B . . 131.38(15) ?
    O1B C2B C1B . . 109.47(13) ?
    O3B C3B N1B . . 125.39(15) ?
    O3B C3B C1B . . 127.42(14) ?
    N1B C3B C1B . . 107.13(13) ?
    N1B C4B C5B . . 109.19(13) ?
    N1B C4B C10B . . 112.50(12) ?
    C5B C4B C10B . . 109.95(13) ?
    N1B C4B C9B . . 109.71(12) ?
    C5B C4B C9B . . 109.15(13) ?
    C10B C4B C9B . . 106.27(13) ?
    C6B C5B C4B . . 112.34(14) ?
    C6B C5B H5BA . . 109.1 ?
    C4B C5B H5BA . . 109.1 ?
    C6B C5B H5BB . . 109.1 ?
    C4B C5B H5BB . . 109.1 ?
    H5BA C5B H5BB . . 107.9 ?
    C7B C6B C5B . . 111.64(14) ?
    C7B C6B H6BA . . 109.3 ?
    C5B C6B H6BA . . 109.3 ?
    C7B C6B H6BB . . 109.3 ?
    C5B C6B H6BB . . 109.3 ?
    H6BA C6B H6BB . . 108.0 ?
    C8B C7B C6B . . 110.84(14) ?
    C8B C7B H7BA . . 109.5 ?
    C6B C7B H7BA . . 109.5 ?
    C8B C7B H7BB . . 109.5 ?
    C6B C7B H7BB . . 109.5 ?
    H7BA C7B H7BB . . 108.1 ?
    C7B C8B C9B . . 111.20(14) ?
    C7B C8B H8BA . . 109.4 ?
    C9B C8B H8BA . . 109.4 ?
    C7B C8B H8BB . . 109.4 ?
    C9B C8B H8BB . . 109.4 ?
    H8BA C8B H8BB . . 108.0 ?
    C8B C9B C4B . . 113.51(14) ?
    C8B C9B H9BA . . 108.9 ?
    C4B C9B H9BA . . 108.9 ?
    C8B C9B H9BB . . 108.9 ?
    C4B C9B H9BB . . 108.9 ?
    H9BA C9B H9BB . . 107.7 ?
    O4B C10B N2B . . 123.39(15) ?
    O4B C10B C4B . . 117.72(14) ?
    N2B C10B C4B . . 118.74(14) ?
    N2B C11B C12B . . 110.02(13) ?
    N2B C11B C16B . . 111.03(13) ?
    C12B C11B C16B . . 110.74(14) ?
    N2B C11B H11B . . 108.3 ?
    C12B C11B H11B . . 108.3 ?
    C16B C11B H11B . . 108.3 ?
    C11B C12B C13B . . 110.40(13) ?
    C11B C12B H12C . . 109.6 ?
    C13B C12B H12C . . 109.6 ?
    C11B C12B H12D . . 109.6 ?
    C13B C12B H12D . . 109.6 ?
    H12C C12B H12D . . 108.1 ?
    C14B C13B C12B . . 110.15(15) ?
    C14B C13B H13C . . 109.6 ?
    C12B C13B H13C . . 109.6 ?
    C14B C13B H13D . . 109.6 ?
    C12B C13B H13D . . 109.6 ?
    H13C C13B H13D . . 108.1 ?
    C15B C14B C13B . . 110.93(15) ?
    C15B C14B H14C . . 109.5 ?
    C13B C14B H14C . . 109.5 ?
    C15B C14B H14D . . 109.5 ?
    C13B C14B H14D . . 109.5 ?
    H14C C14B H14D . . 108.0 ?
    C14B C15B C16B . . 110.77(15) ?
    C14B C15B H15C . . 109.5 ?
    C16B C15B H15C . . 109.5 ?
    C14B C15B H15D . . 109.5 ?
    C16B C15B H15D . . 109.5 ?
    H15C C15B H15D . . 108.1 ?
    C15B C16B C11B . . 111.12(14) ?
    C15B C16B H16C . . 109.4 ?
    C11B C16B H16C . . 109.4 ?
    C15B C16B H16D . . 109.4 ?
    C11B C16B H16D . . 109.4 ?
    H16C C16B H16D . . 108.0 ?
    C22B C17B C1B . . 106.34(12) ?
    C22B C17B C18B . . 114.76(13) ?
    C1B C17B C18B . . 110.93(13) ?
    C22B C17B C21B . . 112.20(13) ?
    C1B C17B C21B . . 110.94(13) ?
    C18B C17B C21B . . 101.75(13) ?
    C19C C18B C19B . . 30.1(3) ?
    C19C C18B C17B . . 109.7(4) ?
    C19B C18B C17B . . 104.39(15) ?
    C19C C18B H18C . . 130.2 ?
    C19B C18B H18C . . 111.0 ?
    C17B C18B H18C . . 111.0 ?
    C19C C18B H18D . . 81.5 ?
    C19B C18B H18D . . 110.7 ?
    C17B C18B H18D . . 110.8 ?
    H18C C18B H18D . . 108.9 ?
    C20B C19B C18B . . 107.17(18) ?
    C20B C19B H19C . . 110.3 ?
    C18B C19B H19C . . 110.3 ?
    C20B C19B H19D . . 110.3 ?
    C18B C19B H19D . . 110.3 ?
    H19C C19B H19D . . 108.5 ?
    C18B C19C C20B . . 101.5(5) ?
    C18B C19C H19E . . 111.5 ?
    C20B C19C H19E . . 111.5 ?
    C18B C19C H19F . . 111.5 ?
    C20B C19C H19F . . 111.5 ?
    H19E C19C H19F . . 109.3 ?
    C19B C20B C21B . . 106.71(15) ?
    C19B C20B C19C . . 28.3(3) ?
    C21B C20B C19C . . 97.0(3) ?
    C19B C20B H20C . . 110.6 ?
    C21B C20B H20C . . 110.2 ?
    C19C C20B H20C . . 137.9 ?
    C19B C20B H20D . . 110.3 ?
    C21B C20B H20D . . 110.4 ?
    C19C C20B H20D . . 90.0 ?
    H20C C20B H20D . . 108.6 ?
    C20B C21B C17B . . 105.29(13) ?
    C20B C21B H21C . . 110.7 ?
    C17B C21B H21C . . 110.7 ?
    C20B C21B H21D . . 110.7 ?
    C17B C21B H21D . . 110.7 ?
    H21C C21B H21D . . 108.8 ?
    O5B C22B N3B . . 122.59(14) ?
    O5B C22B C17B . . 119.66(14) ?
    N3B C22B C17B . . 117.71(13) ?
    N3B C23B C24B . . 110.78(13) ?
    N3B C23B C28B . . 111.91(13) ?
    C24B C23B C28B . . 110.06(13) ?
    N3B C23B H23B . . 108.0 ?
    C24B C23B H23B . . 108.0 ?
    C28B C23B H23B . . 108.0 ?
    C23B C24B C25B . . 109.54(13) ?
    C23B C24B H24A . . 109.8 ?
    C25B C24B H24A . . 109.8 ?
    C23B C24B H24D . . 109.8 ?
    C25B C24B H24D . . 109.8 ?
    H24A C24B H24D . . 108.2 ?
    C26B C25B C24B . . 110.44(13) ?
    C26B C25B H25C . . 109.6 ?
    C24B C25B H25C . . 109.6 ?
    C26B C25B H25D . . 109.6 ?
    C24B C25B H25D . . 109.6 ?
    H25C C25B H25D . . 108.1 ?
    C25B C26B C27B . . 111.46(14) ?
    C25B C26B H26C . . 109.3 ?
    C27B C26B H26C . . 109.3 ?
    C25B C26B H26D . . 109.3 ?
    C27B C26B H26D . . 109.3 ?
    H26C C26B H26D . . 108.0 ?
    C26B C27B C28B . . 112.36(15) ?
    C26B C27B H27C . . 109.1 ?
    C28B C27B H27C . . 109.1 ?
    C26B C27B H27D . . 109.1 ?
    C28B C27B H27D . . 109.1 ?
    H27C C27B H27D . . 107.9 ?
    C23B C28B C27B . . 110.37(14) ?
    C23B C28B H28C . . 109.6 ?
    C27B C28B H28C . . 109.6 ?
    C23B C28B H28D . . 109.6 ?
    C27B C28B H28D . . 109.6 ?
    H28C C28B H28D . . 108.1 ?
    H1WA O1W H1WB . . 106(2) ?
loop_
    _geom_torsion_atom_site_label_1
    _geom_torsion_atom_site_label_2
    _geom_torsion_atom_site_label_3
    _geom_torsion_atom_site_label_4
    _geom_torsion_site_symmetry_1
    _geom_torsion_site_symmetry_2
    _geom_torsion_site_symmetry_3
    _geom_torsion_site_symmetry_4
    _geom_torsion
    _geom_torsion_publ_flag
    C2A O1A N1A C3A . . . . 4.14(16) ?
    C2A O1A N1A C4A . . . . 176.37(12) ?
    N1A O1A C2A O2A . . . . -179.72(13) ?
    N1A O1A C2A C1A . . . . 3.76(15) ?
    C3A C1A C2A O2A . . . . 174.92(16) ?
    C17A C1A C2A O2A . . . . 48.5(2) ?
    C3A C1A C2A O1A . . . . -9.18(15) ?
    C17A C1A C2A O1A . . . . -135.65(13) ?
    O1A N1A C3A O3A . . . . 173.50(14) ?
    C4A N1A C3A O3A . . . . 3.7(3) ?
    O1A N1A C3A C1A . . . . -10.09(16) ?
    C4A N1A C3A C1A . . . . -179.88(15) ?
    C2A C1A C3A O3A . . . . -172.24(15) ?
    C17A C1A C3A O3A . . . . -45.4(2) ?
    C2A C1A C3A N1A . . . . 11.48(15) ?
    C17A C1A C3A N1A . . . . 138.28(13) ?
    C3A N1A C4A C5A . . . . -144.62(17) ?
    O1A N1A C4A C5A . . . . 45.64(16) ?
    C3A N1A C4A C10A . . . . 93.99(19) ?
    O1A N1A C4A C10A . . . . -75.75(15) ?
    C3A N1A C4A C9A . . . . -25.8(2) ?
    O1A N1A C4A C9A . . . . 164.48(11) ?
    N1A C4A C5A C6A . . . . 63.36(16) ?
    C10A C4A C5A C6A . . . . -173.85(13) ?
    C9A C4A C5A C6A . . . . -56.01(17) ?
    C4A C5A C6A C7A . . . . 56.96(17) ?
    C5A C6A C7A C8A . . . . -54.57(18) ?
    C6A C7A C8A C9A . . . . 53.78(18) ?
    C7A C8A C9A C4A . . . . -55.29(17) ?
    N1A C4A C9A C8A . . . . -63.82(16) ?
    C5A C4A C9A C8A . . . . 55.27(16) ?
    C10A C4A C9A C8A . . . . 174.07(12) ?
    C11A N2A C10A O4A . . . . 0.1(2) ?
    C11A N2A C10A C4A . . . . -178.09(13) ?
    N1A C4A C10A O4A . . . . 167.89(13) ?
    C5A C4A C10A O4A . . . . 46.77(19) ?
    C9A C4A C10A O4A . . . . -71.47(18) ?
    N1A C4A C10A N2A . . . . -13.82(19) ?
    C5A C4A C10A N2A . . . . -134.94(15) ?
    C9A C4A C10A N2A . . . . 106.82(15) ?
    C10A N2A C11A C12A . . . . -158.56(14) ?
    C10A N2A C11A C16A . . . . 78.39(18) ?
    N2A C11A C12A C13A . . . . 179.65(13) ?
    C16A C11A C12A C13A . . . . -56.80(18) ?
    C11A C12A C13A C14A . . . . 56.2(2) ?
    C12A C13A C14A C15A . . . . -55.4(2) ?
    C13A C14A C15A C16A . . . . 55.9(2) ?
    N2A C11A C16A C15A . . . . 179.15(14) ?
    C12A C11A C16A C15A . . . . 56.66(19) ?
    C14A C15A C16A C11A . . . . -56.4(2) ?
    C2A C1A C17A C22A . . . . 61.15(16) ?
    C3A C1A C17A C22A . . . . -58.46(16) ?
    C2A C1A C17A C18A . . . . -172.21(12) ?
    C3A C1A C17A C18A . . . . 68.18(16) ?
    C2A C1A C17A C21A . . . . -61.23(17) ?
    C3A C1A C17A C21A . . . . 179.15(12) ?
    C22A C17A C18A C19A . . . . -158.17(14) ?
    C1A C17A C18A C19A . . . . 80.39(16) ?
    C21A C17A C18A C19A . . . . -36.66(16) ?
    C17A C18A C19A C20A . . . . 17.36(19) ?
    C18A C19A C20A C21A . . . . 9.37(19) ?
    C19A C20A C21A C17A . . . . -32.55(17) ?
    C22A C17A C21A C20A . . . . 166.66(13) ?
    C1A C17A C21A C20A . . . . -74.24(15) ?
    C18A C17A C21A C20A . . . . 42.73(15) ?
    C23A N3A C22A O5A . . . . -5.2(2) ?
    C23A N3A C22A C17A . . . . 171.36(13) ?
    C1A C17A C22A O5A . . . . -5.97(18) ?
    C18A C17A C22A O5A . . . . -129.38(15) ?
    C21A C17A C22A O5A . . . . 115.35(15) ?
    C1A C17A C22A N3A . . . . 177.34(13) ?
    C18A C17A C22A N3A . . . . 53.93(18) ?
    C21A C17A C22A N3A . . . . -61.34(18) ?
    C22A N3A C23A C28A . . . . 100.86(18) ?
    C22A N3A C23A C24A . . . . -135.92(15) ?
    N3A C23A C24A C25A . . . . 177.65(14) ?
    C28A C23A C24A C25A . . . . -58.23(18) ?
    C23A C24A C25A C26A . . . . 57.0(2) ?
    C24A C25A C26A C27A . . . . -55.1(2) ?
    C25A C26A C27A C28A . . . . 54.6(2) ?
    N3A C23A C28A C27A . . . . -179.83(14) ?
    C24A C23A C28A C27A . . . . 57.15(19) ?
    C26A C27A C28A C23A . . . . -55.5(2) ?
    C2B O1B N1B C3B . . . . 3.71(16) ?
    C2B O1B N1B C4B . . . . 173.33(12) ?
    N1B O1B C2B O2B . . . . -178.50(14) ?
    N1B O1B C2B C1B . . . . 5.15(16) ?
    C3B C1B C2B O2B . . . . 173.34(17) ?
    C17B C1B C2B O2B . . . . 47.6(2) ?
    C3B C1B C2B O1B . . . . -10.92(16) ?
    C17B C1B C2B O1B . . . . -136.68(13) ?
    O1B N1B C3B O3B . . . . 171.91(14) ?
    C4B N1B C3B O3B . . . . 5.9(3) ?
    O1B N1B C3B C1B . . . . -10.74(16) ?
    C4B N1B C3B C1B . . . . -176.79(15) ?
    C2B C1B C3B O3B . . . . -169.86(15) ?
    C17B C1B C3B O3B . . . . -43.6(2) ?
    C2B C1B C3B N1B . . . . 12.87(15) ?
    C17B C1B C3B N1B . . . . 139.12(13) ?
    C3B N1B C4B C5B . . . . -143.84(17) ?
    O1B N1B C4B C5B . . . . 50.13(16) ?
    C3B N1B C4B C10B . . . . 93.8(2) ?
    O1B N1B C4B C10B . . . . -72.23(15) ?
    C3B N1B C4B C9B . . . . -24.3(2) ?
    O1B N1B C4B C9B . . . . 169.71(11) ?
    N1B C4B C5B C6B . . . . 66.97(17) ?
    C10B C4B C5B C6B . . . . -169.16(14) ?
    C9B C4B C5B C6B . . . . -52.95(18) ?
    C4B C5B C6B C7B . . . . 56.25(19) ?
    C5B C6B C7B C8B . . . . -56.50(19) ?
    C6B C7B C8B C9B . . . . 55.40(19) ?
    C7B C8B C9B C4B . . . . -54.89(19) ?
    N1B C4B C9B C8B . . . . -66.83(17) ?
    C5B C4B C9B C8B . . . . 52.77(18) ?
    C10B C4B C9B C8B . . . . 171.30(13) ?
    C11B N2B C10B O4B . . . . 3.4(2) ?
    C11B N2B C10B C4B . . . . -172.06(13) ?
    N1B C4B C10B O4B . . . . 161.28(14) ?
    C5B C4B C10B O4B . . . . 39.4(2) ?
    C9B C4B C10B O4B . . . . -78.65(18) ?
    N1B C4B C10B N2B . . . . -23.0(2) ?
    C5B C4B C10B N2B . . . . -144.92(15) ?
    C9B C4B C10B N2B . . . . 97.08(16) ?
    C10B N2B C11B C12B . . . . -160.56(14) ?
    C10B N2B C11B C16B . . . . 76.50(19) ?
    N2B C11B C12B C13B . . . . 179.36(13) ?
    C16B C11B C12B C13B . . . . -57.53(18) ?
    C11B C12B C13B C14B . . . . 58.15(19) ?
    C12B C13B C14B C15B . . . . -57.6(2) ?
    C13B C14B C15B C16B . . . . 56.3(2) ?
    C14B C15B C16B C11B . . . . -55.4(2) ?
    N2B C11B C16B C15B . . . . 178.77(14) ?
    C12B C11B C16B C15B . . . . 56.24(19) ?
    C2B C1B C17B C22B . . . . 59.88(17) ?
    C3B C1B C17B C22B . . . . -59.04(17) ?
    C2B C1B C17B C18B . . . . -174.71(13) ?
    C3B C1B C17B C18B . . . . 66.37(17) ?
    C2B C1B C17B C21B . . . . -62.39(17) ?
    C3B C1B C17B C21B . . . . 178.69(13) ?
    C22B C17B C18B C19C . . . . -127.4(4) ?
    C1B C17B C18B C19C . . . . 112.1(4) ?
    C21B C17B C18B C19C . . . . -6.0(4) ?
    C22B C17B C18B C19B . . . . -158.39(17) ?
    C1B C17B C18B C19B . . . . 81.06(19) ?
    C21B C17B C18B C19B . . . . -37.00(19) ?
    C19C C18B C19B C20B . . . . -79.9(7) ?
    C17B C18B C19B C20B . . . . 24.8(2) ?
    C19B C18B C19C C20B . . . . 61.7(7) ?
    C17B C18B C19C C20B . . . . -23.0(5) ?
    C18B C19B C20B C21B . . . . -2.1(3) ?
    C18B C19B C20B C19C . . . . 71.2(6) ?
    C18B C19C C20B C19B . . . . -69.4(6) ?
    C18B C19C C20B C21B . . . . 43.0(4) ?
    C19B C20B C21B C17B . . . . -21.4(2) ?
    C19C C20B C21B C17B . . . . -48.7(3) ?
    C22B C17B C21B C20B . . . . 159.15(14) ?
    C1B C17B C21B C20B . . . . -82.06(16) ?
    C18B C17B C21B C20B . . . . 36.00(16) ?
    C23B N3B C22B O5B . . . . -1.9(2) ?
    C23B N3B C22B C17B . . . . 175.88(14) ?
    C1B C17B C22B O5B . . . . -5.3(2) ?
    C18B C17B C22B O5B . . . . -128.31(16) ?
    C21B C17B C22B O5B . . . . 116.19(16) ?
    C1B C17B C22B N3B . . . . 176.90(14) ?
    C18B C17B C22B N3B . . . . 53.86(19) ?
    C21B C17B C22B N3B . . . . -61.63(19) ?
    C22B N3B C23B C24B . . . . -135.46(15) ?
    C22B N3B C23B C28B . . . . 101.30(17) ?
    N3B C23B C24B C25B . . . . 174.80(13) ?
    C28B C23B C24B C25B . . . . -60.90(17) ?
    C23B C24B C25B C26B . . . . 59.43(17) ?
    C24B C25B C26B C27B . . . . -55.29(19) ?
    C25B C26B C27B C28B . . . . 52.8(2) ?
    N3B C23B C28B C27B . . . . -178.54(13) ?
    C24B C23B C28B C27B . . . . 57.82(18) ?
    C26B C27B C28B C23B . . . . -53.88(19) ?
loop_
    _geom_hbond_atom_site_label_D
    _geom_hbond_atom_site_label_H
    _geom_hbond_atom_site_label_A
    _geom_hbond_site_symmetry_A
    _geom_hbond_distance_DH
    _geom_hbond_distance_HA
    _geom_hbond_distance_DA
    _geom_hbond_angle_DHA
    _geom_hbond_publ_flag
    N2A H2AA O5A . 0.88 2.09 2.9371(18) 161 yes
    N3A H3AA O1W . 0.88 2.00 2.8662(19) 170 yes
    N2B H2BA O5B . 0.88 2.10 2.9330(18) 157 yes
    N3B H3BA O3A . 0.88 2.07 2.9238(17) 163 yes
    O1W H1WA O4B 2_676 0.85(3) 1.90(3) 2.7433(18) 169(2) yes
    O1W H1WB O4A 1_655 0.89(2) 1.88(2) 2.7569(18) 170(2) yes
data_global
_journal_date_recd_electronic     2011-05-18
_journal_date_accepted     2011-07-18
_journal_name_full     'Acta Crystallographica, Section E'
_journal_year     2011
_journal_volume     67
_journal_issue      9
_journal_page_first     o2239
_journal_page_last     o2239
_journal_paper_category     QO
_journal_coeditor_code     VM2097
_publ_contact_author_email     habibi@tmu.ac.ir
_publ_section_title
;\
Bis[<i>N</i>-cyclohexyl-1-(2-{1-[(cyclohexylamino)carbonyl]cyclohexyl}-3,5-\
dioxo-1,2-oxazolidin-4-yl)cyclopentanecarboxamide] monohydrate
;
loop_
    _publ_author_name
    _publ_author_footnote
    _publ_author_address
    'Sheikhhosseini, Enayatollah' .
;
Faculty of Science, Department of Chemistry, University of Islamic Azad,
Kerman Branch, Kerman, Iran
;
    'Vafadarnejad, Fahime' .
;
Faculty of Chemistry, Tarbiat Moallem University, 49 Mofateh Avenue, Tehran,
Iran
;
    'Habibi, Azizollah' .
;
Faculty of Chemistry, Tarbiat Moallem University, 49 Mofateh Avenue, Tehran,
Iran
;
