# Supplementary material for: Bis[N-cyclohexyl-1-(2-{1-[(cyclohexyl­amino)carbonyl]cyclohexyl}-3,5-dioxo-1,2-oxazolidin-4-yl)cyclopentanecarbox­amide] monohydrate
Source: Acta Crystallogr Sect E Struct Rep Online. 2011 Aug 2;67(Pt 9):o2239. doi: 10.1107/S1600536811028868 (PMC3200895; doi:10.1107/S1600536811028868)
Supplement: Supplementary file 2 [file e-67-o2239-Isup2.hkl]

# 
# h,k,l, Fc-squared, Fo-squared, sigma(Fo-squared) and status flag 
# 
data_I
_shelx_title ' ef in P-1' 
_shelx_refln_list_code          4 
_shelx_F_calc_maximum      284.58 
_exptl_crystal_F_000      1108.00 
_reflns_d_resolution_high  0.7828 
 
loop_ 
 _symmetry_equiv_pos_as_xyz 
 'x, y, z' 
 '-x, -y, -z' 
 
_cell_length_a    11.3084 
_cell_length_b    12.3119 
_cell_length_c    20.7904 
_cell_angle_alpha 102.686 
_cell_angle_beta  103.104 
_cell_angle_gamma  93.100 
 
_shelx_F_squared_multiplier     1.000 
 
loop_ 
 _refln_index_h 
 _refln_index_k 
 _refln_index_l 
 _refln_F_squared_calc 
 _refln_F_squared_meas 
 _refln_F_squared_sigma 
 _refln_observed_status 
   1   0   0     6597.05     6641.80     85.08 o 
   2   0   0     3009.51     2825.54     33.14 o 
   3   0   0     2851.49     2765.11     33.28 o 
   4   0   0      147.73      143.37      8.80 o 
   5   0   0       57.30       28.39      3.13 o 
   6   0   0      561.02      577.92     11.95 o 
   7   0   0      137.59      120.81      6.31 o 
   8   0   0     2310.76     2460.40     35.20 o 
   9   0   0      894.75      826.71     17.86 o 
  10   0   0     1033.06      973.88     20.38 o 
  11   0   0      323.34      324.96     12.87 o 
  12   0   0       73.94       62.63      8.43 o 
  13   0   0       69.05       54.60      8.69 o 
 -14   1   0      207.23      244.63     13.17 o 
 -13   1   0       62.92       59.41     10.83 o 
 -12   1   0       54.50       56.47      7.88 o 
 -11   1   0       21.83       31.67      7.04 o 
 -10   1   0       72.06       50.02      6.77 o 
  -9   1   0      747.92      745.37     16.91 o 
  -8   1   0     1079.15     1084.58     19.73 o 
  -7   1   0      858.38      831.00     15.95 o 
  -6   1   0      733.78      888.57     15.49 o 
  -5   1   0     1372.08     1422.64     20.56 o 
  -4   1   0       74.71       58.92      3.22 o 
  -3   1   0    11746.48    11878.89    132.42 o 
  -2   1   0    16464.66    15762.46    177.62 o 
  -1   1   0     3962.06     4412.51     62.47 o 
   1   1   0     1368.71     1207.41     13.14 o 
   2   1   0      514.66      517.62      8.06 o 
   3   1   0     1053.04      974.56     14.01 o 
   4   1   0     1889.22     2022.64     26.31 o 
   5   1   0      523.46      550.89     11.08 o 
   6   1   0     1814.46     1849.07     26.73 o 
   7   1   0     2091.42     2091.93     30.24 o 
   8   1   0      150.64      163.25     11.51 o 
   9   1   0     1038.49     1065.75     21.19 o 
  10   1   0      511.38      519.68     15.04 o 
  11   1   0      631.99      648.02     17.90 o 
  12   1   0       13.33        7.89      8.92 o 
  13   1   0      154.95      220.87     12.57 o 
 -14   2   0        0.18        5.45      9.89 o 
 -13   2   0        1.54       -0.81      6.43 o 
 -12   2   0       38.15       34.54      7.42 o 
 -11   2   0       33.70       17.11      6.27 o 
 -10   2   0     1185.68     1148.42     27.45 o 
  -9   2   0       10.64       10.86      8.44 o 
  -8   2   0     1046.19     1097.94     19.66 o 
  -7   2   0      910.70      986.56     17.71 o 
  -6   2   0      353.17      384.04     10.40 o 
  -5   2   0      532.80      531.01     11.19 o 
  -4   2   0       32.53       21.91      2.26 o 
  -3   2   0     1651.87     1580.30     20.27 o 
  -2   2   0     1438.88     1602.79     20.45 o 
  -1   2   0     2119.72     2254.66     26.74 o 
   0   2   0     1634.88     1528.21     18.95 o 
   1   2   0     6983.35     6391.27     63.22 o 
   2   2   0     5425.08     5662.01     94.85 o 
   3   2   0     3609.84     3376.31     40.48 o 
   4   2   0      376.10      344.39     15.14 o 
   5   2   0      297.33      320.43     10.34 o 
   6   2   0       74.96       45.21      6.13 o 
   7   2   0      564.39      583.01     17.29 o 
   8   2   0      807.86      795.19     45.50 o 
   9   2   0     1637.38     1586.51     27.03 o 
  10   2   0      642.68      585.58     17.71 o 
  11   2   0      129.49      156.81     13.03 o 
  12   2   0        0.52        4.43      6.79 o 
  13   2   0       46.29       33.91      8.26 o 
 -14   3   0        1.36       -3.89      9.66 o 
 -13   3   0       39.60       53.08     11.22 o 
 -12   3   0       74.91       75.72     13.74 o 
 -11   3   0      854.04      846.78     21.64 o 
 -10   3   0       14.94       15.71      5.79 o 
  -9   3   0      273.10      258.55     13.86 o 
  -8   3   0       52.10       73.91      9.03 o 
  -7   3   0      790.50      906.16     18.10 o 
  -6   3   0      409.50      399.01     17.38 o 
  -5   3   0       11.12        4.06      2.30 o 
  -4   3   0       58.34       92.12      3.98 o 
  -3   3   0      347.82      303.36      6.43 o 
  -2   3   0       18.45       17.83      2.33 o 
  -1   3   0      855.07      790.42     14.41 o 
   0   3   0     2360.66     2164.14     28.05 o 
   1   3   0     5541.92     5094.18     58.75 o 
   2   3   0     3042.74     3081.52     37.30 o 
   3   3   0      993.64     1235.56     17.49 o 
   4   3   0     3159.89     3343.95     41.71 o 
   5   3   0      269.97      253.22      8.37 o 
   6   3   0       89.16       75.50      5.55 o 
   7   3   0      557.44      536.30     13.06 o 
   8   3   0      433.60      421.98     12.32 o 
   9   3   0       83.79       76.00     11.39 o 
  10   3   0       23.63       28.05      8.66 o 
  11   3   0      156.67      153.43     10.11 o 
  12   3   0       96.64       93.88      9.41 o 
  13   3   0       58.97       69.96     11.15 o 
 -13   4   0       31.05       38.91     11.22 o 
 -12   4   0       60.32       34.95     10.07 o 
 -11   4   0        0.11       -1.15      5.42 o 
 -10   4   0      763.84      708.62     17.03 o 
  -9   4   0     1600.46     1473.82     24.91 o 
  -8   4   0      350.72      292.00      9.57 o 
  -7   4   0        0.37        2.18      3.33 o 
  -6   4   0       67.95       57.21      8.45 o 
  -5   4   0      861.19      937.30     15.36 o 
  -4   4   0        9.25        1.10      2.17 o 
  -3   4   0       71.20       64.94      3.56 o 
  -2   4   0       31.87       24.08      3.61 o 
  -1   4   0     3420.35     3539.97     42.44 o 
   0   4   0     6606.51     6256.09    102.00 o 
   1   4   0      942.42      815.76     23.92 o 
   2   4   0     6061.77     6117.54     71.09 o 
   3   4   0      537.81      608.03     11.15 o 
   4   4   0        1.05        2.20      3.21 o 
   5   4   0      846.06      938.60     16.54 o 
   6   4   0        3.54        9.67      4.16 o 
   7   4   0      516.43      474.31     14.61 o 
   8   4   0       26.83       45.53      5.90 o 
   9   4   0        9.90       16.01      6.02 o 
  10   4   0      439.11      427.73     23.23 o 
  11   4   0        2.47       11.68      8.63 o 
  12   4   0      155.35      210.64     14.42 o 
  13   4   0      108.80      109.08     12.83 o 
 -13   5   0      211.32      225.07     16.52 o 
 -12   5   0       13.59       19.52      9.66 o 
 -11   5   0      557.24      509.99     55.40 o 
 -10   5   0      656.12      671.07     16.29 o 
  -9   5   0      542.66      512.30     15.23 o 
  -8   5   0      398.60      374.29     10.96 o 
  -7   5   0      114.38      132.52      8.14 o 
  -6   5   0        2.59        1.61      3.02 o 
  -5   5   0      240.17      213.45      8.90 o 
  -4   5   0       16.16       29.70      4.75 o 
  -3   5   0       90.75      133.24      9.39 o 
  -2   5   0        5.24       10.92      2.66 o 
  -1   5   0     3789.12     3883.81     47.01 o 
   0   5   0      827.33      875.40     15.27 o 
   1   5   0      807.03      774.20     13.06 o 
   2   5   0      442.15      436.55     10.33 o 
   3   5   0       20.75       23.01      3.69 o 
   4   5   0      857.13      860.10     15.46 o 
   5   5   0      138.64      136.68      6.63 o 
   6   5   0       45.63       49.99      5.33 o 
   7   5   0       49.16       44.78      5.70 o 
   8   5   0      121.21      110.88      7.66 o 
   9   5   0        1.11        0.90      5.23 o 
  10   5   0      534.01      510.36     19.72 o 
  11   5   0       58.55       66.57     10.68 o 
  12   5   0       20.10       23.91      8.92 o 
 -13   6   0       72.14      104.38     15.43 o 
 -12   6   0       57.79       53.76     13.85 o 
 -11   6   0       22.66       14.88      9.22 o 
 -10   6   0        9.48        2.28      8.14 o 
  -9   6   0       55.39       74.19      9.66 o 
  -8   6   0      161.91      140.32      7.40 o 
  -7   6   0      331.08      316.43      9.53 o 
  -6   6   0      540.14      501.14     11.37 o 
  -5   6   0       47.37       27.68      3.97 o 
  -4   6   0     1226.92     1153.29     18.40 o 
  -3   6   0        1.44        4.86      3.45 o 
  -2   6   0     6554.90     7176.46     83.96 o 
  -1   6   0     1406.28     1413.78     20.98 o 
   0   6   0        2.26        5.96      3.45 o 
   1   6   0      873.63      964.25     22.30 o 
   2   6   0     1090.01     1281.62     20.23 o 
   3   6   0      299.10      313.77     11.09 o 
   4   6   0      887.43      915.42     19.08 o 
   5   6   0       23.75       25.36      4.86 o 
   6   6   0      255.05      245.13      9.56 o 
   7   6   0       38.11       36.15      8.89 o 
   8   6   0       32.45       24.69      6.49 o 
   9   6   0     1008.17      941.52     67.66 o 
  10   6   0       79.85       92.84     10.82 o 
  11   6   0       25.70       51.23     11.08 o 
  12   6   0       41.84       24.13      9.69 o 
 -13   7   0        6.73       -9.67     12.66 o 
 -12   7   0       89.22       97.13     12.88 o 
 -11   7   0       37.66       44.82     10.24 o 
 -10   7   0     1075.78     1035.12     29.28 o 
  -9   7   0      816.18      860.88     25.66 o 
  -8   7   0       32.67       27.35      7.76 o 
  -7   7   0        3.05        8.03      4.09 o 
  -6   7   0       16.17       22.17      4.35 o 
  -5   7   0      716.35      646.27     13.87 o 
  -4   7   0      740.26      737.88     17.23 o 
  -3   7   0        0.81        3.02      3.69 o 
  -2   7   0      147.49      174.57      7.28 o 
  -1   7   0      555.41      542.32     12.47 o 
   0   7   0      184.14      263.80     11.50 o 
   1   7   0        0.33        3.92      5.42 o 
   2   7   0        0.13       -3.30      3.60 o 
   3   7   0      343.94      323.13      9.43 o 
   4   7   0       14.19        7.82      4.30 o 
   5   7   0      276.22      324.07     16.51 o 
   6   7   0      622.21      625.86     30.44 o 
   7   7   0      235.29      216.48     12.83 o 
   8   7   0        6.67       12.24      8.17 o 
   9   7   0      945.10      863.15     25.80 o 
  10   7   0       15.27       23.56      9.32 o 
  11   7   0        0.90        8.71      8.75 o 
 -12   8   0      177.69      196.91     15.66 o 
 -11   8   0        9.29        4.75      8.75 o 
 -10   8   0       53.49       39.07      9.94 o 
  -9   8   0      378.97      339.73     16.92 o 
  -8   8   0        5.46       -1.99      6.82 o 
  -7   8   0      998.68      945.93     25.48 o 
  -6   8   0      657.25      659.29     14.43 o 
  -5   8   0     2926.80     3022.41     60.09 o 
  -4   8   0      931.07      975.17     59.35 o 
  -3   8   0      172.18      181.50     10.01 o 
  -2   8   0      431.67      417.46     11.03 o 
  -1   8   0      509.96      517.77     12.32 o 
   0   8   0      147.99      149.60      9.71 o 
   1   8   0      298.78      265.97     16.62 o 
   2   8   0     3743.69     3660.04     54.13 o 
   3   8   0       89.15       88.45      5.93 o 
   4   8   0     2334.54     2446.98     35.63 o 
   5   8   0       15.78       19.16      6.57 o 
   6   8   0       34.11       29.87      8.55 o 
   7   8   0      159.46      163.75     12.27 o 
   8   8   0        0.63       -3.41     12.27 o 
   9   8   0       51.74       52.83     10.46 o 
  10   8   0      177.95      159.13     13.86 o 
  11   8   0      252.53      282.97     20.97 o 
 -12   9   0      188.87      190.84     16.10 o 
 -11   9   0      429.81      427.98     21.06 o 
 -10   9   0      474.63      471.36     21.06 o 
  -9   9   0      134.46      143.79     13.30 o 
  -8   9   0        7.30       -8.20     11.48 o 
  -7   9   0      139.47      172.03     12.36 o 
  -6   9   0       12.82       15.86      4.88 o 
  -5   9   0      427.78      481.26     19.79 o 
  -4   9   0      217.78      203.13     10.01 o 
  -3   9   0     1056.90     1088.68     24.00 o 
  -2   9   0      500.73      465.91     12.47 o 
  -1   9   0        6.88        7.65      4.57 o 
   0   9   0       50.23       45.44      7.17 o 
   1   9   0      753.25      751.82     15.77 o 
   2   9   0      163.68      170.35     11.05 o 
   3   9   0      890.93      872.42     26.04 o 
   4   9   0      247.01      242.21     13.40 o 
   5   9   0      177.36      203.55     17.41 o 
   6   9   0      135.29      124.97     17.41 o 
   7   9   0        5.77      -11.56      7.77 o 
   8   9   0       66.69       62.97     10.82 o 
   9   9   0       35.14       31.19     10.25 o 
  10   9   0        0.36        6.78      9.50 o 
 -11  10   0       48.34       74.21     17.41 o 
 -10  10   0        4.33       11.61      9.66 o 
  -9  10   0      178.74      183.88     14.78 o 
  -8  10   0        9.12        9.19      8.34 o 
  -7  10   0       10.95       19.22      8.49 o 
  -6  10   0      191.93      191.15     15.43 o 
  -5  10   0      334.75      357.56     12.13 o 
  -4  10   0     1328.59     1257.60     41.62 o 
  -3  10   0       83.21       79.01      8.55 o 
  -2  10   0        1.24        0.42      4.71 o 
  -1  10   0        0.01        4.97      4.71 o 
   0  10   0       28.84       16.92      5.23 o 
   1  10   0      517.72      464.57     13.26 o 
   2  10   0     2627.28     2585.77     37.81 o 
   3  10   0      773.66      752.15     35.22 o 
   4  10   0     1333.67     1395.72     32.70 o 
   5  10   0       45.06       38.26      9.78 o 
   6  10   0       52.67       74.17     11.15 o 
   7  10   0       66.06       67.10     11.48 o 
   8  10   0        8.17       12.57      9.69 o 
   9  10   0        9.89        8.03      9.50 o 
 -10  11   0       11.19        2.86      9.35 o 
  -9  11   0       77.93       89.97     11.85 o 
  -8  11   0        5.93        3.41      8.63 o 
  -7  11   0        0.07       -0.66      8.34 o 
  -6  11   0      134.93      145.79     12.73 o 
  -5  11   0      106.58       94.25     17.01 o 
  -4  11   0      359.77      314.46     11.99 o 
  -3  11   0       46.51       43.85      6.96 o 
  -2  11   0      177.94      187.46      9.53 o 
  -1  11   0      549.64      462.47     14.25 o 
   0  11   0      276.18      215.22     10.20 o 
   1  11   0      118.77      104.49      7.56 o 
   2  11   0        0.87        5.54      8.39 o 
   3  11   0        0.53        1.45      8.10 o 
   4  11   0       28.25       21.77      9.78 o 
   5  11   0       25.35       31.44     10.25 o 
   6  11   0        8.38       16.90     15.43 o 
   7  11   0        1.90       -1.73      9.12 o 
   8  11   0       14.78        6.95     11.08 o 
  -9  12   0        0.06      -10.73      8.49 o 
  -8  12   0       79.24       83.42     12.36 o 
  -7  12   0      252.57      263.95     41.94 o 
  -6  12   0        1.58       -4.67      8.17 o 
  -5  12   0       27.13       18.46      8.55 o 
  -4  12   0      671.80      597.94     22.62 o 
  -3  12   0      132.05      126.64     15.85 o 
  -2  12   0      208.06      191.22      9.99 o 
  -1  12   0      164.42      179.37     10.75 o 
   0  12   0      203.53      148.43     16.31 o 
   1  12   0        0.26       11.90      8.66 o 
   2  12   0      638.13      669.79     23.22 o 
   3  12   0       24.63       34.44     10.34 o 
   4  12   0      601.76      609.26     22.94 o 
   5  12   0       25.79       25.96      9.78 o 
   6  12   0       34.66       41.94     11.19 o 
   7  12   0        8.81      -12.24      8.90 o 
  -8  13   0      118.00      123.49     14.04 o 
  -7  13   0       28.79       37.55     11.03 o 
  -6  13   0        2.10      -14.09      7.90 o 
  -5  13   0      178.61      192.88     14.76 o 
  -4  13   0      230.43      207.89     14.82 o 
  -3  13   0       24.35       36.09      9.78 o 
  -2  13   0        6.12       13.98      7.34 o 
  -1  13   0        0.75        3.97      7.27 o 
   0  13   0        6.92        5.94      8.95 o 
   1  13   0       92.54      100.30     12.31 o 
   2  13   0      184.46      181.87     14.55 o 
   3  13   0       25.58       61.22     24.14 o 
   4  13   0       11.34       13.45     13.45 o 
   5  13   0        3.87       23.50     10.82 o 
   6  13   0      164.06      202.18     16.44 o 
  -7  14   0      296.25      363.70     27.30 o 
  -6  14   0      174.09      193.00     16.11 o 
  -5  14   0       10.02       16.96     14.25 o 
  -4  14   0      216.72      242.17     22.95 o 
  -3  14   0       70.15       46.62     10.59 o 
  -2  14   0        0.02       -0.79     12.66 o 
  -1  14   0        1.51        4.53      9.12 o 
   0  14   0        9.72       13.96      9.22 o 
   1  14   0        2.75        1.35      8.66 o 
   2  14   0       23.36       26.91     10.63 o 
   3  14   0       27.28       37.59     11.19 o 
   4  14   0       65.38       76.39     13.14 o 
  -4  15   0       11.12       10.68     10.07 o 
  -3  15   0        4.64        0.00     13.45 o 
  -2  15   0       75.38       94.97     18.99 o 
  -1  15   0      183.53      220.01     22.95 o 
   0  15   0       57.86       44.34     14.25 o 
   1  15   0       67.60      104.83     13.07 o 
  -2 -15   1      155.03      226.12     16.50 o 
  -1 -15   1        5.26       21.28     10.25 o 
   0 -15   1      313.56      381.81     27.70 o 
   1 -15   1       19.14       29.28     15.04 o 
   2 -15   1      157.30      202.60     22.95 o 
   3 -15   1       12.06       -2.37     13.45 o 
   4 -15   1       94.75       69.50     12.27 o 
  -4 -14   1        1.70      -11.92      8.75 o 
  -3 -14   1       53.43       70.47     12.02 o 
  -2 -14   1      189.35      193.34     22.16 o 
  -1 -14   1       35.83       29.35     10.34 o 
   0 -14   1       39.87       44.63     19.78 o 
   1 -14   1       30.23       57.49     10.25 o 
   2 -14   1       57.32       82.06     13.45 o 
   3 -14   1       49.39       37.41     10.34 o 
   4 -14   1        4.66       10.86      9.22 o 
   5 -14   1      182.89      219.03     20.18 o 
   6 -14   1        4.00       15.27     10.46 o 
   7 -14   1      303.66      346.28     20.58 o 
  -6 -13   1        0.74       13.52     10.03 o 
  -5 -13   1       71.30       66.71     12.02 o 
  -4 -13   1      126.32      154.40     31.26 o 
  -3 -13   1      188.52      193.94     14.55 o 
  -2 -13   1       18.15       14.69      8.90 o 
  -1 -13   1       21.54       -1.21      8.34 o 
   0 -13   1      105.07       91.57     11.19 o 
   1 -13   1      238.52      244.98     11.35 o 
   2 -13   1       18.02       15.36      6.50 o 
   3 -13   1       18.37       19.20      8.66 o 
   4 -13   1        1.87       -4.35      9.89 o 
   5 -13   1       45.97       83.03     11.71 o 
   6 -13   1       44.01       49.14     11.03 o 
   7 -13   1      196.76      178.40     30.07 o 
   8 -13   1       91.84       92.56     13.69 o 
  -7 -12   1       30.26       43.60     11.38 o 
  -6 -12   1       13.47       16.53     15.04 o 
  -5 -12   1       61.47       89.10     12.02 o 
  -4 -12   1       16.30       34.77     13.06 o 
  -3 -12   1      117.48      119.47     12.02 o 
  -2 -12   1       46.13       66.65     17.01 o 
  -1 -12   1      214.38      198.07     12.18 o 
   0 -12   1        1.08        6.88      6.16 o 
   1 -12   1       12.57       31.37      6.66 o 
   2 -12   1        6.33        2.48      5.55 o 
   3 -12   1       26.16       46.17      7.20 o 
   4 -12   1       71.71       85.41     13.06 o 
   5 -12   1       10.05       19.24      8.75 o 
   6 -12   1      103.82       79.52     11.38 o 
   7 -12   1       11.39       -7.12      7.90 o 
   8 -12   1        0.98        4.07      9.32 o 
   9 -12   1        2.10       -9.65      9.22 o 
  -8 -11   1      137.15      145.64     16.62 o 
  -7 -11   1      108.30      113.98     28.49 o 
  -6 -11   1        2.83       13.45     12.66 o 
  -5 -11   1       51.15       59.21     10.34 o 
  -4 -11   1      183.84      167.66     29.28 o 
  -3 -11   1        0.01       -9.67      7.42 o 
  -2 -11   1      568.51      542.41     14.55 o 
  -1 -11   1      164.40      132.98     11.20 o 
   0 -11   1       61.66       46.79      6.82 o 
   1 -11   1       21.42        6.86      5.48 o 
   2 -11   1       11.60        9.49      5.44 o 
   3 -11   1      209.96      144.09      8.46 o 
   4 -11   1        0.17       -0.21      5.07 o 
   5 -11   1      797.97      765.91     24.22 o 
   6 -11   1       25.77       25.23      9.32 o 
   7 -11   1      138.10      159.58     13.30 o 
   8 -11   1        4.56       -0.32      8.49 o 
   9 -11   1       58.01       43.55     10.98 o 
  10 -11   1       88.75      106.80     13.46 o 
  -9 -10   1       61.47      100.57     12.93 o 
  -8 -10   1      133.81      159.72     13.63 o 
  -7 -10   1       65.34       53.43     11.87 o 
  -6 -10   1      225.74      265.91     15.32 o 
  -5 -10   1        0.02       -1.11      8.34 o 
  -4 -10   1      449.48      477.52     22.55 o 
  -3 -10   1     1015.50      952.95     19.21 o 
  -2 -10   1     1517.41     1534.46     25.99 o 
  -1 -10   1      239.36      238.16      9.89 o 
   0 -10   1        0.63       -0.90      5.76 o 
   1 -10   1      112.38       95.11      8.43 o 
   2 -10   1      147.27      134.86      7.74 o 
   3 -10   1       12.15       14.32      4.86 o 
   4 -10   1       71.69       95.61      8.73 o 
   5 -10   1     1006.59      948.81     25.80 o 
   6 -10   1      458.55      410.28     17.67 o 
   7 -10   1       77.38       80.91     11.03 o 
   8 -10   1       79.39       96.03     11.56 o 
   9 -10   1      162.40      172.23     14.20 o 
  10 -10   1       93.48       95.65     12.55 o 
  11 -10   1      546.31      576.83     24.86 o 
 -10  -9   1       15.89       19.78      9.89 o 
  -9  -9   1       94.19      110.52     23.35 o 
  -8  -9   1      453.73      490.84     20.97 o 
  -7  -9   1      314.55      310.87     28.49 o 
  -6  -9   1      355.38      318.34     28.49 o 
  -5  -9   1      335.38      318.26     15.38 o 
  -4  -9   1     2100.70     2151.81     32.57 o 
  -3  -9   1      559.94      544.89     13.72 o 
  -2  -9   1       55.83       61.67      6.16 o 
  -1  -9   1      436.17      472.01     14.07 o 
   0  -9   1        9.62        7.80      4.40 o 
   1  -9   1      564.54      617.29     14.15 o 
   2  -9   1      485.56      483.94     22.48 o 
   3  -9   1      386.03      425.70     11.86 o 
   4  -9   1      188.39      172.06     11.11 o 
   5  -9   1       61.23       59.70      6.01 o 
   6  -9   1      361.62      364.21     15.94 o 
   7  -9   1        1.51        0.26      7.42 o 
   8  -9   1       17.44       27.30      8.75 o 
   9  -9   1       64.00       64.69     11.13 o 
  10  -9   1       92.21      105.69     12.88 o 
  11  -9   1        1.18       -1.06      8.92 o 
  12  -9   1        6.45        5.29     13.45 o 
 -11  -8   1        0.15        6.38      9.08 o 
 -10  -8   1       63.60       66.24     11.87 o 
  -9  -8   1        3.78        9.22      9.10 o 
  -8  -8   1      170.92      169.28     17.01 o 
  -7  -8   1       14.09       12.72      8.34 o 
  -6  -8   1       26.70        6.07      7.34 o 
  -5  -8   1        0.20        1.45      4.98 o 
  -4  -8   1      291.51      291.18     10.11 o 
  -3  -8   1       23.74       33.68      6.07 o 
  -2  -8   1     2582.62     2535.57     35.31 o 
  -1  -8   1       16.31       12.60      4.06 o 
   0  -8   1      336.81      333.81     10.20 o 
   1  -8   1     1932.06     2036.92     29.50 o 
   2  -8   1      250.60      189.03      9.91 o 
   3  -8   1     1075.15      953.17     17.99 o 
   4  -8   1      141.51      127.66      6.30 o 
   5  -8   1      211.42      192.79      7.74 o 
   6  -8   1      188.97      187.77      7.58 o 
   7  -8   1     1820.56     1671.24     46.30 o 
   8  -8   1        7.67        9.82      7.76 o 
   9  -8   1       33.61       26.57      8.92 o 
  10  -8   1      359.26      328.41     17.87 o 
  11  -8   1      125.74      155.30     14.04 o 
  12  -8   1      101.37       95.18     13.17 o 
 -11  -7   1       14.67        5.61      9.12 o 
 -10  -7   1      460.09      487.15     20.28 o 
  -9  -7   1       63.17       79.77     11.03 o 
  -8  -7   1      617.02      644.63     21.18 o 
  -7  -7   1       72.76       66.26      6.36 o 
  -6  -7   1      159.12      142.18      8.89 o 
  -5  -7   1      304.48      301.17     11.48 o 
  -4  -7   1        1.20        7.50      5.32 o 
  -3  -7   1       39.21       48.32      5.98 o 
  -2  -7   1       49.79       63.94      5.12 o 
  -1  -7   1        5.38       -1.41      3.90 o 
   0  -7   1      623.09      590.18     12.64 o 
   1  -7   1      154.92      168.59      6.96 o 
   3  -7   1      130.59      101.36      5.46 o 
   4  -7   1      432.97      445.25     11.31 o 
   5  -7   1      139.36      134.72      9.66 o 
   6  -7   1        3.22        6.39      3.72 o 
   7  -7   1     1271.49     1313.48     21.96 o 
   8  -7   1     1153.18     1088.60     28.33 o 
   9  -7   1      126.27      109.69     15.04 o 
  10  -7   1       52.18       52.17     10.54 o 
  11  -7   1      495.80      529.26     22.62 o 
  12  -7   1       48.18       46.77     11.13 o 
  13  -7   1       21.15       30.33     15.83 o 
 -12  -6   1       13.71       30.98      9.69 o 
 -11  -6   1       21.28       46.77      9.69 o 
 -10  -6   1        0.72       -4.40     13.06 o 
  -9  -6   1      109.76      120.29      8.21 o 
  -8  -6   1      490.54      504.15     16.22 o 
  -7  -6   1      277.11      244.12     10.36 o 
  -6  -6   1      339.14      284.63      9.92 o 
  -5  -6   1     1831.74     1768.98     26.73 o 
  -4  -6   1      195.09      191.36      7.86 o 
  -3  -6   1       24.99       19.75      4.45 o 
  -2  -6   1        0.01        7.15      3.79 o 
  -1  -6   1      190.58      190.25      8.47 o 
   0  -6   1      143.83      194.25      7.15 o 
   1  -6   1       33.78       49.52      4.16 o 
   2  -6   1        1.10       10.76      3.26 o 
   3  -6   1      180.07      173.22      6.36 o 
   4  -6   1      941.38      977.52     18.31 o 
   5  -6   1     1365.71     1353.77     20.62 o 
   6  -6   1      854.13      858.06     18.05 o 
   7  -6   1      105.18       99.16      5.52 o 
   8  -6   1       32.03       27.63      4.38 o 
   9  -6   1        1.61        5.23     10.68 o 
  10  -6   1      413.80      418.33     18.99 o 
  11  -6   1      128.58      136.33     13.30 o 
  12  -6   1        0.56        5.73     14.64 o 
  13  -6   1       82.26      102.93     13.87 o 
 -12  -5   1        2.15       -1.23      7.76 o 
 -11  -5   1        4.09       18.78      8.17 o 
 -10  -5   1      179.98      173.43     11.78 o 
  -9  -5   1       51.65       26.62      6.27 o 
  -8  -5   1       20.88       21.09      5.17 o 
  -7  -5   1        0.48       -2.64      4.06 o 
  -6  -5   1      448.24      385.67     10.73 o 
  -5  -5   1     1939.23     1936.39     27.98 o 
  -4  -5   1      370.03      358.28      9.76 o 
  -3  -5   1     3162.41     3221.52     40.64 o 
  -2  -5   1        2.91       13.57      3.13 o 
  -1  -5   1     1854.62     1836.37     24.67 o 
   0  -5   1       42.34       58.82      5.84 o 
   1  -5   1    15379.26    16522.54    184.17 o 
   2  -5   1     2006.60     1949.77     25.76 o 
   3  -5   1      967.87     1007.43     15.57 o 
   4  -5   1        6.35        1.50      2.47 o 
   5  -5   1     2004.49     2128.03     28.95 o 
   6  -5   1      356.57      357.33      9.11 o 
   7  -5   1      130.82      120.65      6.23 o 
   8  -5   1       43.33       27.78      4.70 o 
   9  -5   1       11.66       12.16      4.79 o 
  10  -5   1      174.89      152.26     12.72 o 
  11  -5   1      566.99      515.58     21.11 o 
  12  -5   1       17.19        7.91     14.25 o 
  13  -5   1      207.88      227.42     27.30 o 
 -13  -4   1      153.92      179.49     17.41 o 
 -12  -4   1       14.83        8.44      8.34 o 
 -11  -4   1       51.11       38.51      7.43 o 
 -10  -4   1       13.02        8.72      6.08 o 
  -9  -4   1       73.87       78.12      7.40 o 
  -8  -4   1     1188.82     1294.41     29.77 o 
  -7  -4   1      476.58      568.37     13.65 o 
  -6  -4   1        7.46       17.18      5.35 o 
  -5  -4   1       60.55       77.64      5.44 o 
  -4  -4   1     4512.00     4771.28     57.69 o 
  -3  -4   1      110.44      139.66      5.17 o 
  -2  -4   1     2946.22     2757.08     34.25 o 
  -1  -4   1     3252.57     3377.91     40.64 o 
   0  -4   1       91.87      113.22      4.49 o 
   1  -4   1      242.46      319.17      6.73 o 
   2  -4   1     2698.25     2620.00     32.31 o 
   3  -4   1      196.57      225.76      5.37 o 
   4  -4   1       13.68       22.87      2.97 o 
   5  -4   1      121.09      122.12      5.41 o 
   6  -4   1       20.17       23.75      5.04 o 
   7  -4   1      507.41      499.65     11.54 o 
   8  -4   1      369.91      359.51     10.49 o 
   9  -4   1      117.52      116.85      7.20 o 
  10  -4   1      103.70       91.40      7.52 o 
  11  -4   1       32.15       25.94      9.69 o 
  12  -4   1        4.59       -4.33      8.34 o 
  13  -4   1        4.41       -8.58      9.50 o 
 -13  -3   1       77.28       80.07      9.19 o 
 -12  -3   1        0.00       -0.32      6.51 o 
 -11  -3   1      207.46      199.52     10.77 o 
 -10  -3   1       80.13       57.74     12.30 o 
  -9  -3   1      826.23      872.17     18.69 o 
  -8  -3   1      222.58      235.12      9.51 o 
  -7  -3   1      579.05      587.79     13.52 o 
  -6  -3   1      439.09      455.03     11.35 o 
  -5  -3   1     2775.63     3049.16     39.26 o 
  -4  -3   1      394.07      477.23     12.69 o 
  -3  -3   1     1653.99     1853.85     32.92 o 
  -2  -3   1       37.83       12.66      2.10 o 
  -1  -3   1     1689.95     1771.82     22.38 o 
   0  -3   1      409.34      298.03      8.34 o 
   1  -3   1     4921.47     4774.95     54.89 o 
   2  -3   1     6755.37     6450.06     63.50 o 
   3  -3   1       50.82       27.45      2.48 o 
   4  -3   1      567.63      731.95     11.83 o 
   5  -3   1        2.24       -0.48      2.30 o 
   6  -3   1      106.73       88.44      5.20 o 
   7  -3   1     1331.61     1411.15     22.21 o 
   8  -3   1      538.64      525.58     12.94 o 
   9  -3   1      840.89      763.64     16.54 o 
  10  -3   1       35.20       49.51      6.91 o 
  11  -3   1       90.85      107.55     10.24 o 
  12  -3   1       55.42       62.51      7.58 o 
  13  -3   1       86.95       90.72     12.55 o 
 -13  -2   1       27.64       19.88      8.01 o 
 -12  -2   1       11.21       10.89     10.12 o 
 -11  -2   1       32.39       27.01      7.05 o 
 -10  -2   1      562.93      543.45     15.37 o 
  -9  -2   1     1248.83     1258.36     23.05 o 
  -8  -2   1      719.24      719.52     15.63 o 
  -7  -2   1      681.98      794.46     15.75 o 
  -6  -2   1     3434.38     3838.35     48.65 o 
  -5  -2   1      328.91      380.06      8.80 o 
  -4  -2   1     2909.67     3046.23     68.42 o 
  -2  -2   1      138.65      102.50      5.13 o 
  -1  -2   1     5024.64     4818.88     54.90 o 
   0  -2   1     2495.87     2365.92     27.82 o 
   1  -2   1     3433.80     3432.85     34.78 o 
   2  -2   1    19540.68    18754.63    183.32 o 
   3  -2   1     5228.32     5440.80     62.73 o 
   4  -2   1      139.84      114.97      5.92 o 
   5  -2   1     1447.01     1420.77     20.36 o 
   6  -2   1      485.13      493.08     11.29 o 
   7  -2   1     1107.81     1110.84     18.91 o 
   8  -2   1       31.93       29.70      6.81 o 
   9  -2   1       33.09       25.65      5.41 o 
  10  -2   1      263.30      229.75     10.76 o 
  11  -2   1       84.05       74.74      8.06 o 
  12  -2   1        0.02       -6.47      5.74 o 
  13  -2   1        0.06       -4.53      9.12 o 
 -13  -1   1      290.30      307.25     20.75 o 
 -12  -1   1       67.63       78.51      8.61 o 
 -11  -1   1      347.40      317.71     15.08 o 
 -10  -1   1       29.37       32.37      6.58 o 
  -9  -1   1      141.97      148.33      8.12 o 
  -8  -1   1      149.45      151.77      8.16 o 
  -7  -1   1        5.66        1.13      3.79 o 
  -6  -1   1      376.03      392.36     13.47 o 
  -5  -1   1     5237.76     5487.75     65.20 o 
  -4  -1   1     1439.76     1377.83     19.15 o 
  -3  -1   1     8867.00     9718.30    109.16 o 
  -2  -1   1      237.46      170.68      4.06 o 
  -1  -1   1    14128.11    14121.61    162.66 o 
   0  -1   1     1936.31     1897.74     24.22 o 
   1  -1   1      267.63      283.80     14.25 o 
   2  -1   1     1333.86     1579.77     18.88 o 
   3  -1   1       72.70       62.69      4.06 o 
   4  -1   1     1691.78     1737.36     23.03 o 
   5  -1   1      788.77      811.99     13.61 o 
   6  -1   1     2834.29     2502.41     36.38 o 
   7  -1   1      890.76      928.11     16.94 o 
   8  -1   1        0.18       -1.50      4.06 o 
   9  -1   1      340.60      335.71     11.30 o 
  10  -1   1       84.17       88.11      7.79 o 
  11  -1   1       94.51       97.91      8.53 o 
  12  -1   1      313.83      361.84     22.42 o 
  13  -1   1       33.22       44.45      8.42 o 
 -14   0   1       64.87       86.20     12.93 o 
 -13   0   1       42.52       55.03     13.06 o 
 -12   0   1        5.03       -0.65      6.48 o 
 -11   0   1      627.76      581.96     16.56 o 
 -10   0   1      581.99      595.88     15.66 o 
  -9   0   1        9.60       10.02      5.66 o 
  -8   0   1       13.63        9.05      4.16 o 
  -7   0   1      529.90      495.20     11.87 o 
  -6   0   1      447.66      476.84     13.14 o 
  -5   0   1      578.15      578.29     10.73 o 
  -4   0   1      923.50      941.61     13.95 o 
  -1   0   1        0.19       -2.63      1.32 o 
   1   0   1     2686.71     2617.71     26.38 o 
   2   0   1    28205.38    26768.31    301.19 o 
   3   0   1     4872.55     5066.63     58.54 o 
   4   0   1       98.17       97.14      8.35 o 
   5   0   1      204.02      175.62      6.33 o 
   6   0   1      312.54      244.52     11.37 o 
   7   0   1      117.51       94.16      6.02 o 
   8   0   1     1220.40     1223.75     21.36 o 
   9   0   1     1753.96     1702.31     27.91 o 
  10   0   1      250.77      229.42     11.36 o 
  11   0   1      211.70      201.31     10.73 o 
  12   0   1       62.04       65.70      8.58 o 
  13   0   1      560.64      575.93     25.60 o 
 -14   1   1       10.47        6.38      9.08 o 
 -13   1   1       95.20      114.54     15.62 o 
 -12   1   1      312.21      302.03     13.08 o 
 -11   1   1        4.35        7.53      7.18 o 
 -10   1   1        1.54        1.32      6.65 o 
  -9   1   1       85.38       82.01      6.58 o 
  -8   1   1     1808.40     1797.56     27.51 o 
  -7   1   1      480.24      478.68     11.50 o 
  -6   1   1        0.00        5.35      4.89 o 
  -5   1   1     5976.03     6014.40     70.60 o 
  -4   1   1     5510.87     5376.22     62.55 o 
  -3   1   1      992.99     1096.98     14.99 o 
  -1   1   1    15679.61    15003.53    130.78 o 
   0   1   1     4881.31     5225.24     53.76 o 
   1   1   1      121.63      123.87      2.78 o 
   2   1   1      805.32      797.26     11.26 o 
   3   1   1     2487.61     2411.74     29.99 o 
   4   1   1        1.22       -0.11      2.19 o 
   5   1   1     2117.92     2325.54     30.89 o 
   6   1   1      670.37      633.79     13.40 o 
   7   1   1     1542.96     1586.26     24.94 o 
   8   1   1      140.19      132.24      7.45 o 
   9   1   1     1424.32     1409.59     24.91 o 
  10   1   1      829.15      782.86     18.37 o 
  11   1   1      588.33      539.76     16.24 o 
  12   1   1      510.42      498.11     33.24 o 
  13   1   1        0.00        8.67      7.40 o 
 -14   2   1      100.20      114.56     13.46 o 
 -13   2   1      138.41      138.06     10.30 o 
 -12   2   1      119.87      104.19      9.05 o 
 -11   2   1      596.40      609.61     18.41 o 
 -10   2   1      369.73      362.67     12.13 o 
  -9   2   1      482.54      466.92     14.36 o 
  -8   2   1      474.74      423.72     11.23 o 
  -7   2   1     1174.29     1243.65     20.31 o 
  -6   2   1       16.04       39.04      6.03 o 
  -5   2   1       30.20       25.19      2.97 o 
  -4   2   1      545.52      539.38      9.55 o 
  -3   2   1     1446.89     1293.67     21.70 o 
  -2   2   1        8.01        3.97      2.24 o 
  -1   2   1    21620.31    20630.74    232.40 o 
   0   2   1     3715.84     3893.03     61.63 o 
   1   2   1     1559.38     1646.98     18.00 o 
   2   2   1     8923.93     8916.74    135.02 o 
   3   2   1      158.80      157.06      4.86 o 
   4   2   1       32.01       48.70      3.60 o 
   5   2   1      705.87      743.60     13.69 o 
   6   2   1      135.55       97.75      5.90 o 
   7   2   1     1159.25     1117.53     19.80 o 
   8   2   1        6.94        7.99      4.71 o 
   9   2   1        3.10        7.80      5.44 o 
  10   2   1      847.87      893.10     26.76 o 
  11   2   1       90.17       85.11      8.78 o 
  12   2   1        0.00        0.03      6.94 o 
  13   2   1        2.91        9.91     11.87 o 
 -14   3   1       18.55       10.81     10.68 o 
 -13   3   1        0.49        0.79      9.50 o 
 -12   3   1       25.91       19.13      8.92 o 
 -11   3   1      467.36      471.33     18.76 o 
 -10   3   1      635.03      595.07     16.99 o 
  -9   3   1       56.43       55.54      5.79 o 
  -8   3   1       37.66       27.08      4.58 o 
  -7   3   1      129.32      132.65      6.27 o 
  -6   3   1      298.92      279.39      8.77 o 
  -5   3   1     3316.43     3429.54     48.42 o 
  -4   3   1      503.92      528.75      9.55 o 
  -3   3   1     2523.83     2628.53     32.44 o 
  -2   3   1     3640.10     4096.68     48.03 o 
  -1   3   1     1208.54     1191.13     19.56 o 
   0   3   1      410.64      429.11      7.74 o 
   1   3   1     1043.05     1196.54     13.81 o 
   2   3   1     2696.91     2811.06     48.20 o 
   3   3   1     1128.19     1185.56     31.88 o 
   4   3   1     2963.41     3113.58     42.84 o 
   5   3   1      200.11      239.72     19.20 o 
   6   3   1      144.53      147.91      9.16 o 
   7   3   1      304.59      289.85      9.89 o 
   8   3   1      523.35      512.70     18.87 o 
   9   3   1       60.64       40.56      6.54 o 
  10   3   1        9.44        5.05      6.29 o 
  11   3   1      175.89      182.30     15.18 o 
  12   3   1        8.07       16.97     13.06 o 
  13   3   1        1.09        3.52      8.66 o 
 -13   4   1       36.02       24.83      9.81 o 
 -12   4   1       51.62       53.32     10.39 o 
 -11   4   1      438.77      405.59     13.77 o 
 -10   4   1      141.95      132.48      8.54 o 
  -9   4   1       29.70       25.66      5.06 o 
  -8   4   1      131.39      152.91      7.04 o 
  -7   4   1       33.91       32.73      4.30 o 
  -6   4   1      274.09      308.49      9.01 o 
  -5   4   1       21.21       26.72      3.40 o 
  -4   4   1      208.77      204.34      5.96 o 
  -3   4   1      335.16      356.52      7.76 o 
  -2   4   1      211.91      158.16      5.09 o 
  -1   4   1     2105.93     2287.67     30.28 o 
   0   4   1      178.52      210.13      5.62 o 
   1   4   1        0.55        9.43      2.78 o 
   3   4   1        2.65        1.35      2.38 o 
   4   4   1      741.05      854.18     14.64 o 
   5   4   1        4.09       -1.20      3.69 o 
   6   4   1        0.67       -5.75      3.69 o 
   7   4   1       53.31       56.51      7.35 o 
   8   4   1       18.55       24.80      5.65 o 
   9   4   1      112.44      130.98     13.15 o 
  10   4   1       56.41       49.83      7.64 o 
  11   4   1        8.74       13.02      8.66 o 
  12   4   1        1.87        4.19      8.66 o 
 -13   5   1      103.36      124.27     13.61 o 
 -12   5   1        0.09        1.10      8.63 o 
 -11   5   1      119.10      106.12     20.58 o 
 -10   5   1      273.94      290.31     21.79 o 
  -9   5   1       14.54       22.23      5.05 o 
  -8   5   1      105.81      112.04      6.79 o 
  -7   5   1     1089.26     1104.70     19.14 o 
  -6   5   1     1176.45     1075.29     18.12 o 
  -5   5   1      241.82      230.45      7.68 o 
  -4   5   1      338.03      364.82      9.70 o 
  -3   5   1     4454.59     4657.12     56.07 o 
  -2   5   1        0.00        5.69      2.56 o 
  -1   5   1     1351.50     1512.52     21.31 o 
   0   5   1     1933.32     2145.85     28.17 o 
   1   5   1       81.03      127.72      5.12 o 
   2   5   1      636.63      548.10     18.92 o 
   3   5   1      184.90      198.82      6.70 o 
   4   5   1      315.00      245.14      7.97 o 
   5   5   1        8.14        4.57      6.30 o 
   6   5   1       24.19       13.95      4.15 o 
   7   5   1      404.94      415.73     11.72 o 
   8   5   1      457.60      501.24     13.57 o 
   9   5   1       98.33       77.89     10.25 o 
  10   5   1        1.12        9.22     10.29 o 
  11   5   1      331.03      367.27     18.37 o 
  12   5   1        6.86        0.21      8.34 o 
 -13   6   1        3.63       10.09      9.66 o 
 -12   6   1      133.05      138.51     13.61 o 
 -11   6   1      818.64      806.67     25.84 o 
 -10   6   1      891.90      905.73    102.49 o 
  -9   6   1      251.54      247.26      9.66 o 
  -8   6   1      261.81      235.83      8.97 o 
  -7   6   1      187.91      174.06      7.40 o 
  -6   6   1       35.61       24.03      4.15 o 
  -5   6   1        5.20        7.69      3.69 o 
  -4   6   1     1414.47     1441.88     22.11 o 
  -3   6   1      975.88     1093.09     36.52 o 
  -2   6   1     6714.82     7556.98     94.20 o 
  -1   6   1      231.40      211.92      7.31 o 
   0   6   1     3388.65     3763.97     46.75 o 
   1   6   1        2.30       10.21      3.22 o 
   2   6   1       64.49       56.11      4.69 o 
   3   6   1      727.73      687.78     21.81 o 
   4   6   1     1741.87     1600.01     23.82 o 
   5   6   1      267.46      276.35      8.98 o 
   6   6   1       11.54       18.98      4.58 o 
   7   6   1      263.03      203.54     13.84 o 
   8   6   1        4.52       20.39      8.10 o 
   9   6   1      144.08      152.95     12.51 o 
  10   6   1        6.27       13.81      8.66 o 
  11   6   1        8.05        8.08     15.43 o 
  12   6   1       31.23       22.69      9.89 o 
 -13   7   1       31.41       16.36     11.48 o 
 -12   7   1       26.72       19.45     14.25 o 
 -11   7   1       31.90       33.85     11.08 o 
 -10   7   1      125.91      116.59     11.71 o 
  -9   7   1        1.21       20.53      8.03 o 
  -8   7   1      142.94      166.17      7.85 o 
  -7   7   1     1784.98     1729.60     27.21 o 
  -6   7   1     1793.30     1818.39     27.56 o 
  -5   7   1      104.44      118.48      8.31 o 
  -4   7   1      184.40      185.32     10.97 o 
  -3   7   1      226.03      211.63      8.32 o 
  -2   7   1       77.36      103.10      7.70 o 
  -1   7   1     1439.19     1350.35     48.93 o 
   0   7   1      966.27     1090.91     18.41 o 
   1   7   1       25.83       13.88      4.02 o 
   2   7   1      215.25      169.72     15.96 o 
   3   7   1      151.22      160.62      7.09 o 
   4   7   1      436.60      390.35     10.25 o 
   5   7   1        0.07       -0.62      4.46 o 
   6   7   1      212.68      186.41     15.04 o 
   7   7   1      535.04      555.91     32.84 o 
   8   7   1      674.61      642.29     21.41 o 
   9   7   1      130.32       99.15     11.94 o 
  10   7   1       20.19        9.79      8.75 o 
  11   7   1        1.12       -2.27      8.34 o 
 -12   8   1      255.68      266.29     17.42 o 
 -11   8   1      210.00      231.56     15.77 o 
 -10   8   1      477.58      476.11     37.20 o 
  -9   8   1      197.47      208.43     13.61 o 
  -8   8   1        1.83        6.83      7.17 o 
  -7   8   1      512.36      480.88     14.62 o 
  -6   8   1      180.95      177.95      9.73 o 
  -5   8   1     2444.55     2543.71     36.27 o 
  -4   8   1      190.58      186.09      8.32 o 
  -3   8   1      274.08      255.88     11.08 o 
  -2   8   1      309.45      297.06     12.01 o 
  -1   8   1      698.55      683.78     30.40 o 
   0   8   1     2466.66     2319.75     32.74 o 
   1   8   1       97.84       76.29      8.10 o 
   2   8   1       26.76       35.30      4.76 o 
   3   8   1     1277.18     1304.06     21.42 o 
   4   8   1      775.09      893.96     21.34 o 
   5   8   1        5.06       -3.50      7.02 o 
   6   8   1      179.65      167.75     11.94 o 
   7   8   1      360.44      378.44     17.80 o 
   8   8   1      347.41      351.72     19.39 o 
   9   8   1      118.98      124.64     12.66 o 
  10   8   1       70.36       72.99     12.16 o 
 -12   9   1       18.39       23.24     10.24 o 
 -11   9   1      137.80      156.88     17.01 o 
 -10   9   1        6.17        5.03      9.08 o 
  -9   9   1      306.56      274.73     16.10 o 
  -8   9   1      919.62      892.21     31.26 o 
  -7   9   1     2126.72     2145.73     48.67 o 
  -6   9   1      455.28      484.55     13.41 o 
  -5   9   1       88.16       85.83      6.66 o 
  -4   9   1        4.36        7.14      4.62 o 
  -3   9   1     1842.96     1885.38     29.28 o 
  -2   9   1       92.86       93.78      6.40 o 
  -1   9   1        0.93        3.22      4.36 o 
   0   9   1     1353.34     1244.71     21.58 o 
   1   9   1        1.12        0.89      4.24 o 
   2   9   1     1282.90     1328.23     22.45 o 
   3   9   1        4.54        7.18      7.54 o 
   4   9   1        1.42        8.22      7.77 o 
   5   9   1      247.40      234.75     16.22 o 
   6   9   1        3.21        4.35      8.39 o 
   7   9   1      293.09      309.25     16.76 o 
   8   9   1        0.01        3.17      8.92 o 
   9   9   1        0.85        4.66     16.22 o 
  10   9   1       23.97       16.41     10.25 o 
 -11  10   1       76.83       79.56     12.44 o 
 -10  10   1       79.94       68.65     11.71 o 
  -9  10   1      166.02      153.21     23.74 o 
  -8  10   1      425.78      423.19     18.74 o 
  -7  10   1      802.44      764.23     34.43 o 
  -6  10   1        5.21       -6.13      7.17 o 
  -5  10   1      142.53      135.56      8.29 o 
  -4  10   1      566.05      512.81     14.20 o 
  -3  10   1       18.97       10.45      5.32 o 
  -2  10   1      526.77      480.34     15.49 o 
  -1  10   1      308.83      321.61     11.26 o 
   0  10   1       30.47       28.68      5.74 o 
   1  10   1       36.42       26.71      5.25 o 
   2  10   1      125.67      134.93     11.46 o 
   3  10   1     1112.71     1060.19     27.98 o 
   4  10   1     1173.86     1183.24     30.49 o 
   5  10   1       86.38      114.26     12.27 o 
   6  10   1       85.58      101.04     12.51 o 
   7  10   1       11.04        5.11      9.12 o 
   8  10   1      116.93      172.84     14.52 o 
   9  10   1        3.60       -0.28     15.83 o 
 -10  11   1       12.24       25.96     10.54 o 
  -9  11   1       32.62       35.24     10.24 o 
  -8  11   1        0.30       -2.37     12.27 o 
  -7  11   1        5.59        0.38      8.03 o 
  -6  11   1      179.62      153.97     30.07 o 
  -5  11   1       47.38       50.49      8.54 o 
  -4  11   1      145.31      141.64     11.75 o 
  -3  11   1       88.62      101.21      9.49 o 
  -2  11   1        8.79       11.08      5.78 o 
  -1  11   1        0.23        0.56      5.32 o 
   0  11   1        1.42        4.76      5.46 o 
   1  11   1      114.42      118.93     18.20 o 
   2  11   1      393.57      340.59     17.06 o 
   3  11   1        0.72       -6.56      8.66 o 
   4  11   1       29.21       30.69      9.89 o 
   5  11   1       53.90       37.01     10.82 o 
   6  11   1      209.79      193.20     15.32 o 
   7  11   1       43.57       53.19     11.15 o 
   8  11   1       18.48       18.04     19.78 o 
  -9  12   1        0.47        0.93      8.86 o 
  -8  12   1        9.80        6.84     11.08 o 
  -7  12   1       33.21       25.70     13.85 o 
  -6  12   1       43.82       62.76     16.62 o 
  -5  12   1       31.30       24.83      8.90 o 
  -4  12   1       49.34       45.97     12.66 o 
  -3  12   1        1.47       -3.53      8.29 o 
  -2  12   1       11.51       -2.51      6.08 o 
  -1  12   1       12.23       24.91      6.40 o 
   0  12   1       29.73       37.90      9.78 o 
   1  12   1       65.20       62.99     13.85 o 
   2  12   1        8.39       -0.61      8.66 o 
   3  12   1       37.94       37.42     10.90 o 
   4  12   1       83.73       82.70     12.27 o 
   5  12   1      185.13      158.20     14.20 o 
   6  12   1       32.77       40.80     11.71 o 
   7  12   1       23.94       25.31     11.38 o 
  -8  13   1       93.73       94.26     13.12 o 
  -7  13   1      104.29      106.00     13.12 o 
  -6  13   1        1.45       12.66      9.12 o 
  -5  13   1       73.84      108.19     18.20 o 
  -4  13   1        2.98        5.67      8.66 o 
  -3  13   1       13.09       16.59      7.28 o 
  -2  13   1       83.98      104.97      8.89 o 
  -1  13   1       30.34       24.93      8.95 o 
   0  13   1       33.86       38.46     26.51 o 
   1  13   1       41.11       53.02     10.63 o 
   2  13   1      103.07      154.94     13.99 o 
   3  13   1        9.55       17.34     10.03 o 
   4  13   1       49.42       58.14     28.89 o 
   5  13   1      118.55      134.80     14.82 o 
  -6  14   1       54.89       71.55     12.16 o 
  -5  14   1      156.88      144.36     14.20 o 
  -4  14   1        0.98        9.50     13.06 o 
  -3  14   1       57.84       41.94     15.04 o 
  -2  14   1        0.19       -2.05      8.90 o 
  -1  14   1       16.89       20.35      9.78 o 
   0  14   1        2.16       10.99     15.83 o 
   1  14   1        3.86        0.00      9.78 o 
   2  14   1      243.90      309.52     18.18 o 
   3  14   1        1.54       -7.12     12.66 o 
  -3  15   1      110.11      139.28     21.37 o 
  -2  15   1       35.15       21.37     15.83 o 
  -1  15   1        1.75        9.64      9.46 o 
   0  15   1       20.13       20.68     10.68 o 
  -2 -15   2      726.12      827.39     27.66 o 
  -1 -15   2       90.96      117.23     13.07 o 
   0 -15   2       50.47       50.65     16.62 o 
   1 -15   2       76.26       73.60     18.20 o 
   2 -15   2        1.78      -12.66     12.66 o 
   3 -15   2      205.38      238.50     23.35 o 
   4 -15   2        3.20        6.47      9.78 o 
  -5 -14   2        2.28        8.27     11.08 o 
  -4 -14   2        1.23        7.53      9.69 o 
  -3 -14   2       26.06       43.26     13.06 o 
  -2 -14   2      522.04      560.28     21.80 o 
  -1 -14   2      113.40      125.77     12.83 o 
   0 -14   2      150.88      199.74     26.51 o 
   1 -14   2        2.20       -1.82      6.23 o 
   2 -14   2      161.78      163.21     23.74 o 
   3 -14   2      156.45      235.83     22.16 o 
   4 -14   2       93.96      116.60     15.04 o 
   5 -14   2       27.46       11.22      9.12 o 
   6 -14   2       31.33       43.01     11.22 o 
   7 -14   2      151.23      180.06     16.16 o 
  -6 -13   2        2.27        7.43     10.03 o 
  -5 -13   2        9.14       21.26     10.03 o 
  -4 -13   2       41.98       69.75     11.15 o 
  -3 -13   2       48.25       40.35     10.34 o 
  -2 -13   2      144.34      153.99     17.41 o 
  -1 -13   2       26.53       17.93     10.68 o 
   0 -13   2        8.34       18.68      7.53 o 
   1 -13   2        2.50        8.90      6.31 o 
   2 -13   2        9.18       17.95     10.20 o 
   3 -13   2      166.83      140.29     12.83 o 
   4 -13   2      202.85      203.13     14.76 o 
   5 -13   2      373.47      378.14     25.32 o 
   6 -13   2      262.71      246.87     20.58 o 
   7 -13   2      125.87      127.29     13.86 o 
   8 -13   2        0.91        6.86      9.66 o 
  -8 -12   2        9.32       20.85     11.15 o 
  -7 -12   2        4.24        9.13      9.69 o 
  -6 -12   2        8.87       20.22     10.03 o 
  -5 -12   2       28.48       26.79      9.69 o 
  -4 -12   2       47.20       39.94     10.03 o 
  -3 -12   2        3.57       11.87      8.95 o 
  -2 -12   2      659.84      615.62     21.24 o 
  -1 -12   2        1.01        7.66      6.02 o 
   0 -12   2      172.82      138.10     10.17 o 
   1 -12   2       12.44       10.45      6.16 o 
   2 -12   2       73.32       31.07      6.40 o 
   3 -12   2       18.67       19.05      8.34 o 
   4 -12   2      168.31      156.69     14.64 o 
   5 -12   2       54.94       37.12      9.32 o 
   6 -12   2        0.76        1.71      9.50 o 
   7 -12   2       12.32       -1.41      8.92 o 
   8 -12   2      196.69      207.31     15.36 o 
   9 -12   2       92.99       88.49     14.25 o 
  -9 -11   2        2.44       -7.03      9.08 o 
  -8 -11   2        2.69        3.84      9.50 o 
  -7 -11   2        9.04       14.17      9.50 o 
  -6 -11   2      160.37      189.98     13.96 o 
  -5 -11   2       86.70      100.22     11.71 o 
  -4 -11   2        6.15        2.05      8.10 o 
  -3 -11   2      476.69      486.27     14.21 o 
  -2 -11   2      158.98      135.55     10.77 o 
  -1 -11   2       23.88       33.25      6.54 o 
   0 -11   2       52.73       36.67      6.20 o 
   1 -11   2       92.19       99.44      7.55 o 
   2 -11   2       38.85       32.75      6.27 o 
   3 -11   2        0.00       -7.52      4.86 o 
   4 -11   2      190.40      168.67     12.51 o 
   5 -11   2       23.43       12.32      8.17 o 
   6 -11   2       54.93       55.40     10.07 o 
   7 -11   2        8.32       14.07      8.49 o 
   8 -11   2       22.12       22.62      9.66 o 
   9 -11   2      294.34      313.39     29.28 o 
  10 -11   2      215.63      224.10     18.99 o 
 -10 -10   2       34.12       36.74     10.59 o 
  -9 -10   2       14.64       22.60      9.32 o 
  -8 -10   2        4.13       -3.38      8.34 o 
  -7 -10   2       56.24       54.84     10.25 o 
  -6 -10   2       26.45       10.47      8.17 o 
  -5 -10   2     1455.69     1526.64     34.94 o 
  -4 -10   2      168.76      149.58      8.53 o 
  -3 -10   2       43.45       56.86      6.63 o 
  -2 -10   2       11.95        7.38      5.44 o 
  -1 -10   2       73.80       70.97      7.33 o 
   0 -10   2      472.68      457.09     13.06 o 
   1 -10   2      122.70      116.74      7.56 o 
   2 -10   2       31.91       28.63      5.23 o 
   3 -10   2       38.85       37.53      5.41 o 
   4 -10   2      151.45      139.33      7.45 o 
   5 -10   2       78.16       84.23      9.50 o 
   6 -10   2      692.96      663.62     22.41 o 
   7 -10   2       70.64       72.49     16.22 o 
   8 -10   2       75.57       79.93     11.13 o 
   9 -10   2        1.92       21.10      9.66 o 
  10 -10   2      116.64      100.36     13.30 o 
  11 -10   2       95.37      115.53     14.04 o 
 -10  -9   2      133.38      121.37     13.45 o 
  -9  -9   2        0.29       15.40      9.12 o 
  -8  -9   2      203.18      186.31     13.29 o 
  -7  -9   2        3.95        6.78      7.77 o 
  -6  -9   2      133.50      132.73     21.37 o 
  -5  -9   2      365.15      361.75     12.29 o 
  -4  -9   2      666.78      742.84     16.79 o 
  -3  -9   2      430.52      475.24     14.08 o 
  -2  -9   2     3661.24     3698.49     49.04 o 
  -1  -9   2       22.49       15.65      4.81 o 
   0  -9   2       14.11        8.97      4.57 o 
   1  -9   2      740.02      775.64     15.90 o 
   2  -9   2      607.16      661.39     20.38 o 
   3  -9   2       43.68       48.12      6.31 o 
   4  -9   2      716.91      679.37     15.38 o 
   5  -9   2     2735.45     2653.86     36.80 o 
   6  -9   2      136.55      135.38     10.65 o 
   7  -9   2     1388.28     1331.13     32.51 o 
   8  -9   2        1.41        8.39      8.17 o 
   9  -9   2       33.07       46.00     17.41 o 
  10  -9   2      197.18      176.77     41.55 o 
  11  -9   2      546.86      529.34     23.37 o 
  12  -9   2       27.34       44.93     12.30 o 
 -11  -8   2        0.40       -0.59      8.55 o 
 -10  -8   2       71.33       69.89     10.46 o 
  -9  -8   2      285.98      260.75     15.20 o 
  -8  -8   2       41.72       35.97      9.69 o 
  -7  -8   2       13.88        1.93      5.44 o 
  -6  -8   2      120.74      150.02     10.15 o 
  -5  -8   2     1390.82     1354.19     25.40 o 
  -4  -8   2        0.15       10.64      5.09 o 
  -3  -8   2     2261.06     2218.21     32.12 o 
  -2  -8   2     2106.84     2130.97     30.91 o 
  -1  -8   2      175.57      193.27      8.20 o 
   0  -8   2      178.28      183.53      7.77 o 
   1  -8   2     3933.19     4148.05     55.30 o 
   2  -8   2      245.31      233.15      8.60 o 
   3  -8   2      202.96      196.40     27.30 o 
   4  -8   2       98.76      107.76      5.37 o 
   5  -8   2      375.14      370.39      9.63 o 
   6  -8   2      239.97      258.50     12.73 o 
   7  -8   2      275.88      239.47     13.85 o 
   8  -8   2      732.75      740.93     31.26 o 
   9  -8   2       13.34       28.63      9.32 o 
  10  -8   2      335.30      333.06     36.40 o 
  11  -8   2       22.27       37.65     10.82 o 
  12  -8   2      249.55      243.37     28.89 o 
 -12  -7   2       66.90       85.90     11.97 o 
 -11  -7   2        8.17      -10.97      7.60 o 
 -10  -7   2        0.15       -5.89     11.87 o 
  -9  -7   2        0.98       14.52      9.89 o 
  -8  -7   2      832.51      809.58     18.24 o 
  -7  -7   2     1014.07      959.89     19.40 o 
  -6  -7   2        0.82       -1.18      4.52 o 
  -5  -7   2      464.13      428.57     13.72 o 
  -4  -7   2      235.71      294.32      9.81 o 
  -3  -7   2      409.21      434.42     11.55 o 
  -2  -7   2      103.46      103.03      6.08 o 
  -1  -7   2      802.82      863.42     15.84 o 
   0  -7   2     3696.29     3668.03     57.00 o 
   1  -7   2     1624.97     1576.30     23.50 o 
   2  -7   2       66.96       85.59      6.74 o 
   3  -7   2     2490.11     2476.38     33.16 o 
   4  -7   2      971.12      892.20     15.40 o 
   5  -7   2     1079.87     1096.83     17.75 o 
   6  -7   2      257.15      268.76     15.83 o 
   7  -7   2     1789.54     1663.69     35.49 o 
   8  -7   2     1224.29     1157.21     29.47 o 
   9  -7   2      554.96      577.73     21.68 o 
  10  -7   2       79.87       80.05     11.87 o 
  11  -7   2      422.20      449.62     21.29 o 
  12  -7   2       23.30       20.70     10.39 o 
 -12  -6   2       10.71       24.82      9.12 o 
 -11  -6   2        9.42       37.11      9.32 o 
 -10  -6   2      352.75      292.47     15.83 o 
  -9  -6   2     1085.78     1021.91     21.07 o 
  -8  -6   2      514.81      454.34     14.01 o 
  -7  -6   2       49.89       60.49      6.65 o 
  -6  -6   2      147.80      145.09     12.56 o 
  -5  -6   2       99.86       89.03      5.84 o 
  -4  -6   2      121.64      151.21     10.64 o 
  -3  -6   2      289.06      315.01     17.90 o 
  -2  -6   2      471.18      505.31     20.99 o 
  -1  -6   2      167.60      153.28      6.36 o 
   0  -6   2    55033.84    59620.07    669.51 o 
   1  -6   2     2491.92     2721.22     34.93 o 
   2  -6   2     4689.47     5440.86     64.72 o 
   3  -6   2      129.89      154.30      5.97 o 
   4  -6   2     1181.47     1221.79     27.77 o 
   5  -6   2        4.99        5.97      4.02 o 
   6  -6   2       34.14       40.42      4.65 o 
   7  -6   2       91.32       87.89      8.22 o 
   8  -6   2      198.47      193.06     11.79 o 
   9  -6   2      177.01      188.10     13.12 o 
  10  -6   2      260.92      275.58     24.53 o 
  11  -6   2       54.39       49.40     11.08 o 
  12  -6   2       41.37       49.69     11.40 o 
  13  -6   2       21.95       37.63     11.79 o 
 -13  -5   2       37.19       55.40     16.62 o 
 -12  -5   2        0.68       -6.42      7.42 o 
 -11  -5   2       95.06       74.21      8.26 o 
 -10  -5   2       41.77       38.45     10.00 o 
  -9  -5   2        3.31       -0.07      4.98 o 
  -8  -5   2       88.45      115.67      7.69 o 
  -7  -5   2       74.03      104.09      6.48 o 
  -6  -5   2       82.86       90.35      6.93 o 
  -5  -5   2       12.83       21.36      5.03 o 
  -4  -5   2        1.11        5.76      3.94 o 
  -3  -5   2      107.22      131.04      5.28 o 
  -2  -5   2     1070.21     1033.24     16.14 o 
  -1  -5   2        5.20       22.98      3.55 o 
   0  -5   2    31445.74    31778.90    356.10 o 
   1  -5   2    12592.12    13288.36    149.17 o 
   2  -5   2      341.48      375.47     21.76 o 
   3  -5   2        0.01        5.69      2.65 o 
   4  -5   2       36.20       40.43      3.56 o 
   5  -5   2      869.51      917.89     15.15 o 
   6  -5   2        1.70        1.74      2.62 o 
   7  -5   2       21.56       18.36      3.60 o 
   8  -5   2      750.91      743.38     15.42 o 
   9  -5   2      327.59      293.39      9.96 o 
  10  -5   2     2033.99     1924.38     41.57 o 
  11  -5   2       77.51      107.54     12.55 o 
  12  -5   2        9.45       -1.82      8.92 o 
  13  -5   2       81.80       94.20     13.30 o 
 -13  -4   2      163.44      244.54     23.74 o 
 -12  -4   2        9.18       11.73      6.87 o 
 -11  -4   2        1.49       -8.59      5.84 o 
 -10  -4   2       16.30       13.22      6.50 o 
  -9  -4   2       16.46       32.48      6.16 o 
  -8  -4   2      218.38      228.15     10.20 o 
  -7  -4   2     1376.83     1411.31     28.66 o 
  -6  -4   2        0.00        5.11      4.39 o 
  -5  -4   2     1372.16     1551.57     23.42 o 
  -4  -4   2      835.09      900.05     15.06 o 
  -3  -4   2      881.28      862.86     16.17 o 
  -2  -4   2     1721.34     1671.38     22.53 o 
  -1  -4   2     9044.96     8608.31     97.50 o 
   0  -4   2    11064.80    11131.60    124.71 o 
   1  -4   2    10134.76    10461.69    117.69 o 
   2  -4   2     2954.32     2967.78     30.73 o 
   3  -4   2       19.97       38.53      3.24 o 
   4  -4   2      419.94      480.26     12.71 o 
   5  -4   2        2.84        2.41      2.60 o 
   6  -4   2     2126.93     2155.35     38.89 o 
   7  -4   2     1334.85     1321.15     21.41 o 
   8  -4   2      832.18      809.94     16.16 o 
   9  -4   2      103.68       92.35      9.38 o 
  10  -4   2      561.13      534.17     15.86 o 
  11  -4   2      945.87      876.07     27.36 o 
  12  -4   2      232.31      260.67     16.73 o 
  13  -4   2        5.74       16.99     24.53 o 
 -13  -3   2        0.24       -1.83      6.62 o 
 -12  -3   2        0.87        3.22      6.33 o 
 -11  -3   2        2.13       -1.02      6.16 o 
 -10  -3   2      267.27      250.28     11.23 o 
  -9  -3   2      314.33      302.12     20.66 o 
  -8  -3   2      139.21      182.14     13.09 o 
  -7  -3   2       59.78       26.56      4.66 o 
  -6  -3   2        7.35        6.11      4.80 o 
  -5  -3   2        4.08        2.00      3.45 o 
  -4  -3   2     3337.73     3400.37     52.84 o 
  -3  -3   2       85.91       81.53      3.73 o 
  -2  -3   2       33.59       58.64      3.02 o 
  -1  -3   2     6370.07     6121.25     69.82 o 
   0  -3   2      413.83      365.15      6.58 o 
   1  -3   2      880.94      852.97     14.85 o 
   2  -3   2      768.11      844.24     15.88 o 
   3  -3   2      139.82      175.06      3.66 o 
   4  -3   2      119.49      138.58      4.58 o 
   5  -3   2       59.69       55.79      3.60 o 
   6  -3   2       63.68       44.62      4.19 o 
   7  -3   2      218.13      202.64      7.74 o 
   8  -3   2      511.81      486.00     13.97 o 
   9  -3   2       86.53      103.49      7.05 o 
  10  -3   2      725.17      718.35     18.33 o 
  11  -3   2      608.44      605.75     24.52 o 
  12  -3   2        5.59       -5.14      8.75 o 
  13  -3   2       15.42        7.80      9.50 o 
 -13  -2   2       51.11       73.22      9.02 o 
 -12  -2   2       27.19       34.40      7.43 o 
 -11  -2   2      206.38      210.55     10.79 o 
 -10  -2   2      734.36      749.12     17.78 o 
  -9  -2   2     2781.56     2655.00     38.70 o 
  -8  -2   2     2200.51     2066.66     31.24 o 
  -7  -2   2       10.86        6.15      3.98 o 
  -6  -2   2      535.59      550.26     22.14 o 
  -5  -2   2       60.07       65.01      4.88 o 
  -4  -2   2    13053.10    13758.59    260.65 o 
  -3  -2   2     5174.80     4946.85    105.24 o 
  -2  -2   2      212.41      175.30      4.19 o 
  -1  -2   2     4941.95     4672.64     53.21 o 
   0  -2   2     3123.24     3234.82     37.56 o 
   1  -2   2     1025.47     1062.60     17.57 o 
   2  -2   2     6845.55     7437.81     73.99 o 
   3  -2   2      386.08      452.00      9.11 o 
   4  -2   2        7.50        4.22      1.87 o 
   5  -2   2      580.29      663.33     11.92 o 
   6  -2   2      271.62      324.77      9.24 o 
   7  -2   2        9.67       -0.45      3.45 o 
   8  -2   2       18.26       25.00      4.77 o 
   9  -2   2       54.98       48.02      5.88 o 
  10  -2   2     2476.91     2382.27     40.89 o 
  11  -2   2        1.72        2.33      6.27 o 
  12  -2   2      230.32      245.81     11.92 o 
  13  -2   2        6.20       16.90     10.07 o 
 -14  -1   2      235.96      301.21     18.93 o 
 -13  -1   2      114.77      139.57     10.64 o 
 -12  -1   2       71.94       66.86      9.23 o 
 -11  -1   2     1085.30     1093.55     23.73 o 
 -10  -1   2      213.85      185.64     10.82 o 
  -9  -1   2     7343.43     7369.93     90.06 o 
  -8  -1   2       16.81       18.89      4.62 o 
  -7  -1   2      649.06      634.93     13.52 o 
  -6  -1   2     4842.71     4984.39     60.58 o 
  -5  -1   2      776.28      805.45     13.57 o 
  -4  -1   2      198.74      251.88     10.12 o 
  -3  -1   2      406.23      354.33      6.87 o 
  -2  -1   2     2930.34     2869.72     28.80 o 
  -1  -1   2     2878.50     2828.21     32.85 o 
   0  -1   2    15109.20    15695.00    177.47 o 
   1  -1   2     2307.24     2355.80     33.35 o 
   2  -1   2      657.44      643.43     11.59 o 
   3  -1   2     1990.82     1898.40     23.98 o 
   4  -1   2     5282.96     5372.10     63.06 o 
   5  -1   2      522.66      621.18     11.46 o 
   6  -1   2       14.57       18.93      4.39 o 
   7  -1   2      738.39      741.08     24.14 o 
   8  -1   2      297.79      240.68      9.51 o 
   9  -1   2       36.05       42.84      6.02 o 
  10  -1   2        0.78       -4.02      5.44 o 
  11  -1   2      228.59      195.61     10.54 o 
  12  -1   2       15.82       32.28      7.60 o 
  13  -1   2        0.06        3.78      6.73 o 
 -14   0   2      117.83      127.09     20.18 o 
 -13   0   2       70.41       72.69     11.72 o 
 -12   0   2      357.34      307.39     26.51 o 
 -11   0   2      147.37      166.53     16.12 o 
 -10   0   2       67.64       74.90      7.13 o 
  -9   0   2      162.27      144.33      7.76 o 
  -8   0   2      598.05      605.99     13.62 o 
  -7   0   2     1117.51     1145.08     19.27 o 
  -6   0   2     3968.15     4124.64     50.95 o 
  -5   0   2      406.55      508.24      9.86 o 
  -4   0   2      163.91      148.92      4.71 o 
  -3   0   2      599.57      595.78      9.40 o 
  -2   0   2    30690.32    31109.48    321.44 o 
  -1   0   2     3169.09     3224.23     46.41 o 
   0   0   2     3479.32     3476.17     35.57 o 
   1   0   2      744.33      850.86     13.59 o 
   2   0   2    14825.66    14059.93    157.71 o 
   3   0   2     1461.88     1243.74     17.19 o 
   4   0   2    11030.33    11693.14    132.00 o 
   5   0   2      784.00      796.95     13.99 o 
   6   0   2        7.50        7.20      4.36 o 
   7   0   2        1.14        1.46      3.94 o 
   8   0   2       19.25       14.69      4.71 o 
   9   0   2        1.93        2.59      5.28 o 
  10   0   2       24.41       26.28      6.68 o 
  11   0   2      476.88      470.22     15.45 o 
  12   0   2        7.43        1.82      6.66 o 
  13   0   2       12.04       20.07      9.02 o 
 -14   1   2      182.39      210.51     20.58 o 
 -13   1   2        1.64        6.46      8.05 o 
 -12   1   2        0.04       -4.22      6.01 o 
 -11   1   2      238.63      229.85     10.74 o 
 -10   1   2      467.69      449.58     13.71 o 
  -9   1   2      151.78      141.42      9.76 o 
  -8   1   2     1130.31     1117.72     36.63 o 
  -7   1   2      198.32      200.19      7.60 o 
  -6   1   2        2.08        3.66      3.04 o 
  -5   1   2       20.97       17.12      2.74 o 
  -4   1   2       32.50       30.84      3.73 o 
  -3   1   2     2255.25     2332.84     28.64 o 
  -2   1   2    23011.05    22107.48    299.19 o 
  -1   1   2      120.15      107.50      2.77 o 
   0   1   2     3728.26     3675.40     37.28 o 
   1   1   2     1030.34     1142.08     12.76 o 
   2   1   2     4531.87     4695.20     54.34 o 
   3   1   2       60.47       34.28      2.66 o 
   4   1   2      400.29      447.41     10.75 o 
   5   1   2      317.17      320.53      8.37 o 
   6   1   2       31.73       40.46      5.25 o 
   7   1   2      143.32      144.69      7.00 o 
   8   1   2      269.56      275.57     10.33 o 
   9   1   2     6411.42     6428.50     80.75 o 
  10   1   2        0.31       13.99      7.21 o 
  11   1   2      554.43      545.11     16.57 o 
  12   1   2       35.25       50.48      8.06 o 
  13   1   2      178.88      199.32     21.24 o 
 -14   2   2        0.16      -11.51      8.03 o 
 -13   2   2        1.55        0.34      6.55 o 
 -12   2   2       42.45       40.18      7.45 o 
 -11   2   2        3.85        5.74      6.07 o 
 -10   2   2      247.26      228.95      9.99 o 
  -9   2   2        2.68        4.45      4.10 o 
  -8   2   2        0.19        2.92      3.57 o 
  -7   2   2     1313.61     1413.71     22.50 o 
  -6   2   2      257.89      341.69     12.17 o 
  -5   2   2     8781.10     9611.77    109.66 o 
  -4   2   2     1533.58     1644.91     27.14 o 
  -3   2   2      199.69      206.62      7.66 o 
  -2   2   2       11.19       17.32      1.95 o 
  -1   2   2      636.35      542.53      8.37 o 
   0   2   2    15417.76    14906.16    146.37 o 
   1   2   2       56.12       30.66      3.04 o 
   2   2   2      292.88      365.61      5.43 o 
   3   2   2      794.48      752.23     12.14 o 
   4   2   2     1221.29     1310.87     19.18 o 
   5   2   2      106.49      124.24      5.90 o 
   6   2   2      639.99      684.59     15.29 o 
   7   2   2      145.61      131.00      7.15 o 
   8   2   2     1321.60     1362.10     23.75 o 
   9   2   2        0.02       -4.30      5.12 o 
  10   2   2       60.58       42.30      8.66 o 
  11   2   2        0.40       -3.33      6.54 o 
  12   2   2       51.62       78.69     14.84 o 
  13   2   2       11.01       37.52     10.34 o 
 -14   3   2        0.65      -13.45     14.25 o 
 -13   3   2        3.36        3.55      6.55 o 
 -12   3   2        7.79        0.68      7.44 o 
 -11   3   2       46.44       61.65      7.40 o 
 -10   3   2       10.37       16.46      5.37 o 
  -9   3   2      123.22      120.93      9.18 o 
  -8   3   2        0.03       -2.37      3.51 o 
  -7   3   2        0.35       -1.34      3.09 o 
  -6   3   2      111.80      169.58     17.40 o 
  -5   3   2     1062.76     1108.07     17.25 o 
  -4   3   2       97.23      150.23      5.06 o 
  -3   3   2      422.06      406.22      8.71 o 
  -2   3   2      106.65      101.38      3.79 o 
  -1   3   2      234.73      275.48      6.08 o 
   0   3   2    12880.99    12720.86    142.36 o 
   1   3   2     1721.52     1965.97     25.11 o 
   2   3   2     3480.00     3650.10     58.96 o 
   3   3   2      116.58      141.81      5.00 o 
   4   3   2        0.04        5.63      2.87 o 
   5   3   2       57.99       53.80      8.58 o 
   6   3   2       11.72        7.55      4.19 o 
   7   3   2      180.07      186.33     10.36 o 
   8   3   2        8.86        2.99      5.00 o 
   9   3   2       99.80       96.18      8.49 o 
  10   3   2       87.06      102.14      8.66 o 
  11   3   2       32.73       41.56      7.42 o 
  12   3   2       26.54       37.62     10.03 o 
  13   3   2       30.25       28.63      9.78 o 
 -14   4   2        0.23       22.16     17.41 o 
 -13   4   2      290.34      305.65     17.84 o 
 -12   4   2       55.18       50.44     13.01 o 
 -11   4   2       30.25       32.31      6.66 o 
 -10   4   2        1.77        3.53      5.17 o 
  -9   4   2        0.66        6.64      4.64 o 
  -8   4   2        1.03        3.45      3.98 o 
  -7   4   2       91.57       88.06     12.45 o 
  -6   4   2       30.96       21.74      3.86 o 
  -5   4   2     1635.96     1532.60     22.44 o 
  -4   4   2     1933.29     1843.27     27.02 o 
  -3   4   2     2735.64     2675.02     33.99 o 
  -2   4   2      491.32      563.20     10.33 o 
  -1   4   2      403.66      425.08      9.49 o 
   0   4   2      974.90      978.79     16.19 o 
   1   4   2      747.61      736.36      9.67 o 
   2   4   2     3600.81     3808.79     52.75 o 
   3   4   2     3916.47     4039.16     49.31 o 
   4   4   2     3036.60     3099.26     39.84 o 
   5   4   2        2.74        5.31      3.48 o 
   6   4   2       22.22       30.06      7.65 o 
   7   4   2      112.81      112.16     10.39 o 
   8   4   2        0.63       -4.48      7.21 o 
   9   4   2      586.57      602.04     24.67 o 
  10   4   2      304.58      330.24     16.68 o 
  11   4   2      123.23      140.42     12.58 o 
  12   4   2      117.21      123.30     12.83 o 
 -13   5   2        2.57        4.70      8.75 o 
 -12   5   2       14.83       -0.14      8.25 o 
 -11   5   2        1.15        3.38      6.29 o 
 -10   5   2      309.30      292.48     11.52 o 
  -9   5   2      586.90      566.62     14.31 o 
  -8   5   2      446.69      434.24     11.81 o 
  -7   5   2      445.03      437.32     11.14 o 
  -6   5   2      428.81      431.90     10.43 o 
  -5   5   2       56.24       35.31      4.35 o 
  -4   5   2     1376.76     1350.35     25.66 o 
  -2   5   2     1395.58     1455.76     24.34 o 
  -1   5   2      839.60      733.47     12.79 o 
   0   5   2      759.81      726.08     12.28 o 
   1   5   2       49.32       64.13      4.11 o 
   2   5   2     2200.09     2098.34     29.00 o 
   3   5   2      467.92      469.16     18.25 o 
   4   5   2      276.56      274.70      7.73 o 
   5   5   2        5.76        1.30      3.60 o 
   6   5   2        5.18       -0.17      3.60 o 
   7   5   2      130.42      104.23      6.81 o 
   8   5   2      430.05      401.74     12.94 o 
   9   5   2      311.07      312.23     16.20 o 
  10   5   2      533.50      591.79     22.06 o 
  11   5   2      125.76      141.08     12.83 o 
  12   5   2       85.98       83.18     12.27 o 
 -13   6   2       57.32       69.84     11.85 o 
 -12   6   2        7.78        9.92      8.75 o 
 -11   6   2      225.91      202.39     26.12 o 
 -10   6   2      250.29      245.78     10.20 o 
  -9   6   2      110.38       93.65      7.10 o 
  -8   6   2       16.05       16.12      4.88 o 
  -7   6   2     2083.74     2067.30     30.87 o 
  -6   6   2       33.01       29.42      4.32 o 
  -5   6   2       13.95       29.99      4.30 o 
  -4   6   2      529.18      448.31     15.39 o 
  -3   6   2      557.47      504.42     24.93 o 
  -2   6   2       83.06       90.16      5.48 o 
  -1   6   2      897.40     1089.38     17.66 o 
   0   6   2     5978.34     6539.31     77.34 o 
   1   6   2      195.78      227.12      7.56 o 
   2   6   2     1495.41     1458.65     25.58 o 
   3   6   2      773.82      777.13     14.73 o 
   4   6   2        3.19        2.70      8.28 o 
   5   6   2       43.46       45.35      8.64 o 
   6   6   2       29.05       20.38      8.07 o 
   7   6   2      267.81      302.30     15.32 o 
   8   6   2       90.98       91.45     10.59 o 
   9   6   2      100.48       65.06     11.08 o 
  10   6   2        6.76        2.10      8.90 o 
  11   6   2        2.69       17.14      9.69 o 
 -13   7   2       81.48      100.18     15.04 o 
 -12   7   2       49.47       51.46     11.13 o 
 -11   7   2      175.44      161.18     17.81 o 
 -10   7   2      207.72      202.07     14.20 o 
  -9   7   2      246.80      271.97     14.78 o 
  -8   7   2      337.44      320.85     14.28 o 
  -7   7   2       30.77       36.02      5.05 o 
  -6   7   2      143.51      121.07      9.32 o 
  -5   7   2      694.67      695.34     15.41 o 
  -4   7   2      343.41      311.17     12.51 o 
  -3   7   2      341.33      342.84     10.10 o 
  -2   7   2        6.91        8.44      4.11 o 
  -1   7   2      201.86      142.72      9.20 o 
   0   7   2     3092.32     3142.81     41.27 o 
   1   7   2       13.76       12.32      3.60 o 
   2   7   2        1.86        4.49      3.28 o 
   3   7   2     1181.13     1270.01     20.01 o 
   4   7   2     1129.27     1050.94     27.97 o 
   5   7   2      289.36      301.61     13.96 o 
   6   7   2      539.62      507.19     18.13 o 
   7   7   2      763.11      733.82     23.42 o 
   8   7   2        1.92       -5.38      8.34 o 
   9   7   2       12.93       18.35      9.12 o 
  10   7   2       42.11       78.65     11.94 o 
  11   7   2       79.34       75.70     12.02 o 
 -12   8   2      211.67      196.09     19.78 o 
 -11   8   2      230.73      205.94     15.08 o 
 -10   8   2       72.55       88.52     11.38 o 
  -9   8   2       64.19       81.59     10.54 o 
  -8   8   2       70.91       58.31      6.28 o 
  -7   8   2      940.35      911.85     37.16 o 
  -6   8   2      743.76      732.29     16.85 o 
  -5   8   2      776.91      804.20     25.59 o 
  -4   8   2     1037.84     1024.68     19.21 o 
  -3   8   2      238.06      206.24      8.66 o 
  -2   8   2       77.16       68.07      5.48 o 
  -1   8   2      435.10      489.91     14.35 o 
   0   8   2       85.39       79.11      5.55 o 
   1   8   2       32.47       34.07      4.86 o 
   2   8   2      663.35      656.97     13.43 o 
   3   8   2      611.75      577.27     17.83 o 
   4   8   2        7.00        6.82      7.21 o 
   5   8   2       71.27       67.86      9.46 o 
   6   8   2       42.36       43.17     13.45 o 
   7   8   2      104.37      119.33     24.93 o 
   8   8   2      216.14      226.32     15.20 o 
   9   8   2       21.69       21.41      9.69 o 
  10   8   2      554.55      608.18     42.34 o 
 -12   9   2       78.76       70.67     12.58 o 
 -11   9   2        0.18       -0.34     11.48 o 
 -10   9   2       56.05       67.89     11.26 o 
  -9   9   2        9.08        4.25     13.06 o 
  -8   9   2       40.91       73.25     17.41 o 
  -7   9   2      123.21       98.31     15.04 o 
  -6   9   2      760.21      731.75     26.05 o 
  -5   9   2       99.77       94.83     11.48 o 
  -4   9   2      289.65      284.88     20.90 o 
  -3   9   2        1.62        6.28      4.82 o 
  -2   9   2       58.64       56.68      6.08 o 
  -1   9   2      264.58      292.93     12.66 o 
   0   9   2      551.61      553.90     13.72 o 
   1   9   2      254.85      235.98      8.96 o 
   2   9   2      633.92      577.16     16.66 o 
   3   9   2       49.50       58.36      8.66 o 
   4   9   2      305.20      293.05     14.82 o 
   5   9   2       48.17       51.54     10.25 o 
   6   9   2        5.91        7.40     15.83 o 
   7   9   2        8.32       11.41     12.27 o 
   8   9   2      898.97      935.97     33.63 o 
   9   9   2      575.04      628.25     35.22 o 
 -11  10   2        6.93        4.42      9.08 o 
 -10  10   2       76.61       98.88     20.97 o 
  -9  10   2       17.79        8.71     16.62 o 
  -8  10   2      246.22      236.78     14.93 o 
  -7  10   2      219.82      206.64     13.69 o 
  -6  10   2      296.95      289.42     13.94 o 
  -5  10   2      385.22      366.01     15.59 o 
  -4  10   2      470.41      450.67     13.57 o 
  -3  10   2       18.39       25.46      6.75 o 
  -2  10   2      412.70      397.88     12.73 o 
  -1  10   2      458.52      458.54     13.52 o 
   0  10   2      503.45      489.96     14.57 o 
   1  10   2      837.75      818.33     36.55 o 
   2  10   2       42.95       19.43      8.66 o 
   3  10   2      724.71      683.74     22.10 o 
   4  10   2      101.17      108.99     11.94 o 
   5  10   2       49.84       56.86     12.27 o 
   6  10   2     1166.59     1217.75     46.30 o 
   7  10   2       70.61      104.21     12.66 o 
   8  10   2        1.35        0.79     13.45 o 
   9  10   2      186.07      241.48     17.01 o 
 -10  11   2        2.05       -1.11      9.22 o 
  -9  11   2      105.70      102.40     12.30 o 
  -8  11   2       94.87       93.54     13.45 o 
  -7  11   2       15.42       37.22     17.41 o 
  -6  11   2       92.00      105.16     11.79 o 
  -5  11   2       27.14       26.42      6.65 o 
  -4  11   2        7.62        5.54      6.16 o 
  -3  11   2       39.80       56.80      8.81 o 
  -2  11   2       68.27       55.25      7.31 o 
  -1  11   2       75.64       66.66      7.42 o 
   0  11   2      107.35       99.04      9.35 o 
   1  11   2        2.60        2.84      7.98 o 
   2  11   2      141.12      120.26     16.62 o 
   3  11   2        1.39       -0.05      8.90 o 
   4  11   2       32.35       31.10     10.25 o 
   5  11   2        0.20        2.37      8.95 o 
   6  11   2      158.00      129.11     13.40 o 
   7  11   2      135.99      163.83     16.62 o 
   8  11   2       61.08       74.08     13.07 o 
  -9  12   2        4.89        4.00      9.35 o 
  -8  12   2      162.18      152.86     13.87 o 
  -7  12   2       38.38       55.79     10.82 o 
  -6  12   2        0.00        4.75      9.89 o 
  -5  12   2       36.80       27.70     15.04 o 
  -4  12   2       32.38       45.59      7.45 o 
  -3  12   2      116.22       77.22      8.34 o 
  -2  12   2        0.16        4.23      6.23 o 
  -1  12   2      124.83      148.73     30.47 o 
   0  12   2       12.08       28.75      9.22 o 
   1  12   2       34.03       33.02      9.51 o 
   2  12   2       58.33       51.13     10.90 o 
   3  12   2      105.39       83.38     11.75 o 
   4  12   2        8.86        5.63     10.25 o 
   5  12   2      261.57      273.32     17.88 o 
   6  12   2       79.20       88.85     13.29 o 
  -8  13   2      167.21      174.54     31.66 o 
  -7  13   2       51.00       92.01     12.73 o 
  -6  13   2       33.18       52.55     11.22 o 
  -5  13   2       36.42       70.43     17.41 o 
  -4  13   2       19.99       14.25      9.46 o 
  -3  13   2       20.80       22.38      7.15 o 
  -2  13   2        3.51       -1.56      8.10 o 
  -1  13   2       28.12       28.83      9.89 o 
   0  13   2       63.22       78.49     11.71 o 
   1  13   2        1.56        7.91     13.06 o 
   2  13   2       53.57       25.65     10.34 o 
   3  13   2        8.97       17.85      9.89 o 
   4  13   2      102.60      108.82     13.70 o 
   5  13   2        1.53        2.81     10.03 o 
  -6  14   2       49.44       70.92     19.39 o 
  -5  14   2        4.31        5.47      9.50 o 
  -4  14   2        6.67        7.28      9.78 o 
  -3  14   2      569.01      666.35     35.61 o 
  -2  14   2      262.12      252.65     18.20 o 
  -1  14   2        3.07        9.75      9.78 o 
   0  14   2      220.55      228.20     15.67 o 
   1  14   2        3.62       -4.29     15.04 o 
   2  14   2        0.79        3.56     16.22 o 
   3  14   2       49.95       53.78     12.58 o 
  -2  15   2        0.09       18.20     15.04 o 
  -1  15   2       16.05       28.49     10.63 o 
  -2 -15   3      126.14      147.01     15.83 o 
  -1 -15   3       81.76       96.45     13.85 o 
   0 -15   3        8.96       33.24     15.04 o 
   1 -15   3       24.11       31.66     14.25 o 
   2 -15   3       17.97       20.18     10.68 o 
   3 -15   3       40.12       41.21     11.15 o 
   4 -15   3      152.73      186.54     15.64 o 
   5 -15   3       66.68       82.21     14.25 o 
  -5 -14   3       42.45       44.28     11.38 o 
  -4 -14   3       12.70       36.95     10.90 o 
  -3 -14   3       28.33       51.66     16.22 o 
  -2 -14   3        7.89       12.16      9.12 o 
  -1 -14   3      189.70      161.66     16.22 o 
   0 -14   3      138.88      184.67     37.99 o 
   1 -14   3       15.29       14.58      8.55 o 
   2 -14   3      140.12      167.71     13.70 o 
   3 -14   3      326.15      292.94     18.20 o 
   4 -14   3       59.36       56.40     10.90 o 
   5 -14   3        0.13       12.75      9.69 o 
   6 -14   3       41.29       45.01     10.82 o 
   7 -14   3       27.08       34.26     11.40 o 
  -6 -13   3       17.49       19.10     10.25 o 
  -5 -13   3       20.96       49.48     14.25 o 
  -4 -13   3      123.45      101.22     11.71 o 
  -3 -13   3      135.54      163.07     29.28 o 
  -2 -13   3       63.00      107.05     11.75 o 
  -1 -13   3       40.16       36.01      7.04 o 
   0 -13   3      209.21      214.93     10.62 o 
   1 -13   3        7.17       12.83      6.58 o 
   2 -13   3        4.05        2.77      9.10 o 
   3 -13   3       43.62       40.62      9.46 o 
   4 -13   3        2.73       16.72      8.90 o 
   5 -13   3      186.09      151.74     13.63 o 
   6 -13   3        3.46       11.54      9.46 o 
   7 -13   3      246.81      215.98     16.16 o 
   8 -13   3        6.26       -0.33      9.66 o 
  -8 -12   3        6.40        7.39     10.03 o 
  -7 -12   3       99.09      118.28     13.29 o 
  -6 -12   3      187.79      234.97     15.38 o 
  -5 -12   3      156.05      155.27     13.07 o 
  -4 -12   3       13.62        8.07     16.62 o 
  -3 -12   3       86.88      124.01     11.75 o 
  -2 -12   3        6.71       12.36      6.16 o 
  -1 -12   3       22.75       31.79      6.54 o 
   0 -12   3       72.71       62.02      7.40 o 
   1 -12   3       94.95       94.63      7.92 o 
   2 -12   3      268.79      254.47     10.95 o 
   3 -12   3        0.29        2.49      7.54 o 
   4 -12   3       50.53       79.28     10.82 o 
   5 -12   3       27.24       39.00      9.89 o 
   6 -12   3       73.25       75.30     17.01 o 
   7 -12   3        0.00      -11.93      9.50 o 
   8 -12   3       59.11       50.34     11.40 o 
   9 -12   3        1.85       -4.86     10.29 o 
  -9 -11   3        8.48       18.70      9.69 o 
  -8 -11   3      369.17      390.24     24.93 o 
  -7 -11   3       97.64      119.20     12.27 o 
  -6 -11   3       72.60       57.14     14.64 o 
  -5 -11   3       24.87       35.30     14.25 o 
  -4 -11   3      388.00      413.11     17.57 o 
  -3 -11   3        4.62       19.24      6.29 o 
  -2 -11   3      658.40      601.18     27.54 o 
  -1 -11   3        7.32        2.14      5.32 o 
   0 -11   3      200.89      205.79      9.39 o 
   1 -11   3      185.04      231.46      9.97 o 
   2 -11   3      104.73      105.31     11.77 o 
   3 -11   3       10.91       13.80      7.17 o 
   4 -11   3        2.20        9.14      7.42 o 
   5 -11   3       52.82       37.20      8.92 o 
   6 -11   3       41.75       36.01     11.87 o 
   7 -11   3        5.55        4.52      8.03 o 
   8 -11   3      140.39      125.52     15.43 o 
   9 -11   3       76.72       73.85     12.30 o 
  10 -11   3       11.42        9.71      9.81 o 
 -10 -10   3        9.77       12.01      9.69 o 
  -9 -10   3       11.34       16.62      9.50 o 
  -8 -10   3      204.38      237.86     14.76 o 
  -7 -10   3      583.22      657.05     22.86 o 
  -6 -10   3      235.94      230.45     15.04 o 
  -5 -10   3      206.43      223.13     11.93 o 
  -4 -10   3     1239.69     1285.71     23.83 o 
  -3 -10   3      393.41      391.88     22.91 o 
  -2 -10   3       89.09       98.18      7.42 o 
  -1 -10   3       73.20       64.52      6.40 o 
   0 -10   3      152.29      142.86      7.88 o 
   1 -10   3       26.00       19.94      7.12 o 
   2 -10   3       31.78       31.82      5.36 o 
   3 -10   3       83.34       74.47     11.92 o 
   4 -10   3     1443.21     1357.05     31.44 o 
   5 -10   3      538.17      484.45     18.24 o 
   6 -10   3      172.31      134.51     20.18 o 
   7 -10   3      607.65      551.38     36.80 o 
   8 -10   3      936.91      924.16     43.53 o 
   9 -10   3      480.07      460.64     41.94 o 
  10 -10   3       44.83       66.08     11.97 o 
  11 -10   3       99.52       90.22     13.61 o 
 -10  -9   3        1.74        7.12      8.17 o 
  -9  -9   3       19.04       18.60      8.90 o 
  -8  -9   3        2.38       -0.60      9.50 o 
  -7  -9   3       10.84        2.94      9.89 o 
  -6  -9   3       24.73       15.25      6.66 o 
  -5  -9   3      137.82      178.76      9.05 o 
  -4  -9   3        2.96        7.42      5.53 o 
  -3  -9   3     1809.03     1834.86     28.60 o 
  -2  -9   3     1853.84     1912.82     29.24 o 
  -1  -9   3      151.53      171.78      8.06 o 
   0  -9   3        2.16       10.19      4.52 o 
   1  -9   3       14.38       20.08      4.62 o 
   2  -9   3      639.44      638.43     27.93 o 
   3  -9   3       27.27       32.06      4.46 o 
   4  -9   3        6.88       19.09      5.81 o 
   5  -9   3      356.06      350.39     15.59 o 
   6  -9   3       89.81       88.77     13.85 o 
   7  -9   3     1697.39     1670.39     37.75 o 
   8  -9   3       36.26       36.31      9.32 o 
   9  -9   3       28.31       17.67      9.66 o 
  10  -9   3      254.25      250.55     21.37 o 
  11  -9   3       90.21      105.57     13.46 o 
 -11  -8   3      402.96      468.77     20.50 o 
 -10  -8   3       40.20       63.00     10.46 o 
  -9  -8   3      273.83      290.75     14.99 o 
  -8  -8   3      948.31      987.25     26.14 o 
  -7  -8   3       10.21        8.92      5.93 o 
  -6  -8   3     1699.71     1784.59     28.99 o 
  -5  -8   3      271.18      262.63     13.78 o 
  -4  -8   3      178.79      208.91      9.07 o 
  -3  -8   3      942.12      801.12     16.28 o 
  -2  -8   3        9.52       15.63      4.40 o 
  -1  -8   3      461.35      441.56     11.40 o 
   0  -8   3      578.98      590.84     13.06 o 
   1  -8   3       48.78       50.04      4.86 o 
   2  -8   3     1760.16     1674.66     27.07 o 
   3  -8   3      104.00      106.99      5.62 o 
   4  -8   3      996.90     1059.81     17.52 o 
   5  -8   3        0.64        4.42      5.12 o 
   6  -8   3      401.29      324.92     15.20 o 
   7  -8   3     2817.39     2660.43     55.40 o 
   8  -8   3      516.74      501.98     20.34 o 
   9  -8   3       34.46       52.14     13.85 o 
  10  -8   3      144.46      130.35     13.46 o 
  11  -8   3       48.32       35.75     11.22 o 
  12  -8   3      108.06      122.51     14.62 o 
 -12  -7   3       95.54       91.01     18.99 o 
 -11  -7   3       28.57       41.50      9.89 o 
 -10  -7   3        2.60        0.79      7.60 o 
  -9  -7   3       11.92        4.39      5.72 o 
  -8  -7   3       23.64       28.31      6.49 o 
  -7  -7   3        0.12       -0.98      4.86 o 
  -6  -7   3      343.13      328.88     11.08 o 
  -5  -7   3      298.61      308.13      9.99 o 
  -4  -7   3      407.46      466.93     11.83 o 
  -3  -7   3      342.89      422.10     11.08 o 
  -2  -7   3      513.27      552.21     13.02 o 
  -1  -7   3        1.42        1.27      3.94 o 
   0  -7   3        2.96       15.33      4.52 o 
   1  -7   3      427.72      507.04     11.53 o 
   2  -7   3     1173.28     1255.52     20.62 o 
   3  -7   3       12.30        7.63      3.13 o 
   4  -7   3      291.57      307.04      7.18 o 
   5  -7   3      878.89      841.85     21.84 o 
   6  -7   3        0.86       12.18      6.27 o 
   7  -7   3     1770.52     1670.70     35.70 o 
   8  -7   3      118.80       93.37     10.24 o 
   9  -7   3       57.53       63.02      9.94 o 
  10  -7   3       10.46       12.89      9.50 o 
  11  -7   3      167.87      144.56     22.16 o 
  12  -7   3       44.03       66.96     12.36 o 
 -12  -6   3        1.68        4.09      8.17 o 
 -11  -6   3      175.39      150.98     12.55 o 
 -10  -6   3       39.93       32.96      6.91 o 
  -9  -6   3       27.16       16.79      6.57 o 
  -8  -6   3      311.53      313.85     11.35 o 
  -7  -6   3       35.86       24.20      4.98 o 
  -6  -6   3        7.09        1.57      4.06 o 
  -5  -6   3      691.47      625.24     16.97 o 
  -4  -6   3       59.82       78.26      5.58 o 
  -3  -6   3      182.49      167.79      7.15 o 
  -2  -6   3      249.63      281.01      8.47 o 
  -1  -6   3      226.96      218.69     11.81 o 
   0  -6   3      952.34     1059.37     16.67 o 
   1  -6   3     2885.13     3071.33     38.55 o 
   2  -6   3     4717.14     5247.78     62.22 o 
   3  -6   3      188.68      166.81      6.30 o 
   4  -6   3       70.14       55.33      6.58 o 
   5  -6   3       80.74       98.78      7.60 o 
   6  -6   3     1136.34     1156.72     26.22 o 
   7  -6   3      266.64      297.46      8.18 o 
   8  -6   3      138.34      117.47     10.46 o 
   9  -6   3      656.55      656.98     22.82 o 
  10  -6   3      137.73      128.55     12.72 o 
  11  -6   3        4.74        4.32      9.12 o 
  12  -6   3        1.14      -10.43      9.32 o 
  13  -6   3      117.46      114.38     16.22 o 
 -13  -5   3       89.12      122.67     19.78 o 
 -12  -5   3        0.84        2.37      7.76 o 
 -11  -5   3      113.81      136.56      9.51 o 
 -10  -5   3      270.40      265.12     11.63 o 
  -9  -5   3       19.00        6.26      6.27 o 
  -8  -5   3      767.84      758.02     16.52 o 
  -7  -5   3       21.38       23.81      5.80 o 
  -6  -5   3        0.12        2.99      3.73 o 
  -5  -5   3       80.70       57.79      4.98 o 
  -4  -5   3      483.89      462.61     11.08 o 
  -3  -5   3      868.12      846.14     14.30 o 
  -2  -5   3     1159.71     1099.68     16.72 o 
  -1  -5   3     9926.85    10572.23    119.70 o 
   0  -5   3     5701.15     6159.34     71.47 o 
   1  -5   3      784.27      770.37     19.11 o 
   2  -5   3       78.89       51.37      4.27 o 
   3  -5   3       99.18       85.79      6.08 o 
   4  -5   3      221.95      249.71     10.46 o 
   5  -5   3     1446.95     1504.52     21.76 o 
   6  -5   3       89.04       99.73      5.00 o 
   7  -5   3        0.88        1.45      3.16 o 
   8  -5   3      192.52      164.35      7.25 o 
   9  -5   3      204.60      224.22     13.69 o 
  10  -5   3       63.30       54.44     18.99 o 
  11  -5   3     1001.47     1034.48     30.60 o 
  12  -5   3        2.20        4.07      9.50 o 
  13  -5   3      120.61      104.62     14.26 o 
 -13  -4   3       86.54       96.08     13.14 o 
 -12  -4   3        4.04        0.29      6.22 o 
 -11  -4   3        2.10       -0.97      6.14 o 
 -10  -4   3     1277.61     1192.49     25.77 o 
  -9  -4   3      656.69      672.09     17.30 o 
  -8  -4   3       86.10       97.36      6.75 o 
  -7  -4   3       23.39       33.84      4.77 o 
  -6  -4   3       22.35       20.10      4.19 o 
  -5  -4   3     1591.32     1615.51     26.42 o 
  -4  -4   3       11.73       20.62      3.13 o 
  -3  -4   3      141.16      148.24      5.28 o 
  -2  -4   3      165.76      197.51      5.44 o 
  -1  -4   3      131.10      201.86     13.07 o 
   1  -4   3        1.28       -2.62      2.55 o 
   2  -4   3       58.11       63.84      4.54 o 
   3  -4   3      206.33      187.79      7.76 o 
   4  -4   3      213.18      227.77      5.20 o 
   5  -4   3      409.03      406.92      8.91 o 
   6  -4   3      476.79      449.77     12.62 o 
   7  -4   3      539.93      557.93     12.33 o 
   8  -4   3      152.93      135.82      8.84 o 
   9  -4   3     1028.18      989.45     19.44 o 
  10  -4   3       73.15       58.17      6.42 o 
  11  -4   3      289.11      308.73     17.30 o 
  12  -4   3        0.01       -2.37      9.12 o 
  13  -4   3        2.85       -6.06      9.78 o 
 -13  -3   3        9.07       20.73     10.34 o 
 -12  -3   3       63.45       74.24      8.45 o 
 -11  -3   3        9.83       18.95      6.58 o 
 -10  -3   3       69.57       40.45      6.87 o 
  -9  -3   3       98.93       89.79      6.97 o 
  -8  -3   3       60.96       44.11      5.55 o 
  -7  -3   3      612.03      692.93     17.61 o 
  -6  -3   3     1409.46     1449.61     22.40 o 
  -5  -3   3      508.77      567.60     11.35 o 
  -4  -3   3     1988.16     1986.89     39.80 o 
  -3  -3   3     1438.70     1512.65     20.34 o 
  -2  -3   3     3162.53     3299.55     59.56 o 
  -1  -3   3     3478.69     3120.92     36.94 o 
   0  -3   3     4827.28     4662.13     54.83 o 
   1  -3   3      347.74      295.68      6.88 o 
   2  -3   3       57.00       60.94      4.37 o 
   3  -3   3     1358.76     1384.94     21.93 o 
   4  -3   3        5.69        2.78      3.45 o 
   5  -3   3     1268.63     1289.84     19.16 o 
   6  -3   3       80.48      118.77      5.74 o 
   7  -3   3      227.05      234.22     13.81 o 
   8  -3   3      119.02       86.47      5.91 o 
   9  -3   3      262.35      229.43     16.58 o 
  10  -3   3       95.17       86.05      7.74 o 
  11  -3   3       87.54       97.80      8.12 o 
  12  -3   3       21.17       17.92      9.46 o 
  13  -3   3      168.05      166.14     15.40 o 
 -14  -2   3       58.00       50.88     12.51 o 
 -13  -2   3      838.78      893.43     29.28 o 
 -12  -2   3      236.80      265.13     19.40 o 
 -11  -2   3        0.11        7.90      6.02 o 
 -10  -2   3      692.24      689.97     16.56 o 
  -9  -2   3        2.58        8.19      4.78 o 
  -8  -2   3      996.55     1032.52     26.43 o 
  -7  -2   3      467.70      392.77     14.79 o 
  -6  -2   3      108.24      127.42      6.90 o 
  -5  -2   3        0.49        2.92      2.50 o 
  -4  -2   3     2786.91     2957.89     54.02 o 
  -3  -2   3     2049.56     2226.17     37.12 o 
  -2  -2   3      567.90      574.27      8.83 o 
  -1  -2   3    13520.90    12974.00    145.80 o 
   0  -2   3    11875.88    11368.93    127.97 o 
   1  -2   3      782.81      686.75      8.96 o 
   2  -2   3     1630.01     1570.26     23.11 o 
   3  -2   3      319.48      322.70      7.23 o 
   4  -2   3     1111.11     1200.82     17.17 o 
   5  -2   3      135.70      119.25     10.95 o 
   6  -2   3     2975.95     3141.25     40.91 o 
   7  -2   3      783.77      828.68     15.92 o 
   8  -2   3        0.75       -1.16      4.19 o 
   9  -2   3      107.52      113.81      7.43 o 
  10  -2   3      182.42      189.98     14.93 o 
  11  -2   3        9.81       13.72      6.40 o 
  12  -2   3      132.87      136.18     11.21 o 
  13  -2   3        9.05        0.74      9.46 o 
 -14  -1   3       98.05      124.02     14.42 o 
 -13  -1   3        5.82        5.43     14.64 o 
 -12  -1   3      469.63      504.92     42.35 o 
 -11  -1   3       43.75       35.90      7.05 o 
 -10  -1   3       32.33       39.63      8.59 o 
  -9  -1   3       43.84       37.23      7.47 o 
  -8  -1   3      293.05      307.17     16.62 o 
  -7  -1   3       89.90      120.71      9.89 o 
  -6  -1   3     6306.94     6400.11     90.27 o 
  -5  -1   3      239.15      243.03      7.29 o 
  -4  -1   3      118.29      151.91      6.15 o 
  -3  -1   3     7240.66     6919.41    117.45 o 
  -2  -1   3      332.60      366.37      4.95 o 
  -1  -1   3     2237.22     2193.51     22.73 o 
   0  -1   3     5196.41     4926.23     56.09 o 
   1  -1   3       59.47      104.31      4.23 o 
   2  -1   3     2363.31     2544.80     30.70 o 
   3  -1   3       99.41      119.00      5.85 o 
   4  -1   3      572.45      706.27     11.81 o 
   5  -1   3      291.74      285.93      7.86 o 
   6  -1   3        0.21       -2.11      3.69 o 
   7  -1   3       85.41      102.30     11.43 o 
   8  -1   3     2180.22     2142.90     32.13 o 
   9  -1   3       77.29       85.06      6.82 o 
  10  -1   3        2.59        1.12      5.82 o 
  11  -1   3      328.81      349.05     20.88 o 
  12  -1   3      181.97      168.67     10.89 o 
  13  -1   3       22.12       36.92      9.45 o 
 -14   0   3       36.68       41.15     11.79 o 
 -13   0   3       21.36       19.13      9.66 o 
 -12   0   3       96.09       97.43      9.02 o 
 -11   0   3      321.57      301.59     17.89 o 
 -10   0   3       30.45       37.78      6.02 o 
  -9   0   3      118.05      112.75      6.82 o 
  -8   0   3     1038.78      986.18     18.09 o 
  -7   0   3       76.14       46.92      4.71 o 
  -6   0   3      161.25      192.08      7.41 o 
  -5   0   3     2138.10     2031.12     26.88 o 
  -4   0   3     2673.78     2633.87     32.67 o 
  -3   0   3      254.85      277.51      4.23 o 
  -2   0   3    49841.37    48668.47    592.61 o 
  -1   0   3     1663.72     1681.30     26.21 o 
   0   0   3     1883.56     2122.39     25.10 o 
   1   0   3     7158.15     6510.53     73.77 o 
   2   0   3    23691.94    22828.19    254.78 o 
   3   0   3     1018.49      952.80     15.30 o 
   4   0   3     4088.33     4123.19     49.91 o 
   5   0   3      375.97      422.69     12.52 o 
   6   0   3       32.33       43.31      7.97 o 
   7   0   3      721.44      720.59     15.21 o 
   8   0   3      733.20      690.99     15.48 o 
   9   0   3      129.90      128.64      8.20 o 
  10   0   3      725.41      739.55     18.26 o 
  11   0   3       94.66       85.98      9.26 o 
  12   0   3      235.07      254.46     12.74 o 
  13   0   3       22.70       33.28      8.14 o 
 -14   1   3       29.69       43.01     11.59 o 
 -13   1   3      195.40      231.26     11.92 o 
 -12   1   3      197.36      169.55     10.20 o 
 -11   1   3      255.03      249.93     11.03 o 
 -10   1   3      825.22      714.08     17.66 o 
  -9   1   3      160.19      165.05      8.06 o 
  -8   1   3      792.12      903.55     17.10 o 
  -7   1   3      158.04      189.78     10.22 o 
  -6   1   3     4412.24     4350.42     53.48 o 
  -5   1   3     2101.34     2055.48     27.30 o 
  -4   1   3     3751.49     3895.74     46.35 o 
  -3   1   3     2301.98     2290.78     55.70 o 
  -2   1   3     2249.07     2183.13     26.37 o 
  -1   1   3      868.15      758.81     12.16 o 
   0   1   3     4878.94     5364.47     53.34 o 
   1   1   3     2987.08     3171.08     32.72 o 
   2   1   3     3439.74     3267.15     38.98 o 
   3   1   3      142.16      103.57      4.06 o 
   4   1   3     2585.94     2811.65     35.63 o 
   5   1   3      121.08      105.69      6.61 o 
   6   1   3      331.30      338.76      9.89 o 
   7   1   3      615.00      636.47     14.31 o 
   8   1   3     1532.56     1461.25     36.08 o 
   9   1   3      177.98      169.40     13.07 o 
  10   1   3       86.35      102.54      8.83 o 
  11   1   3      577.60      530.45     16.44 o 
  12   1   3      113.00      142.52     10.31 o 
  13   1   3       35.46       58.36     10.90 o 
 -14   2   3        7.68        6.17      9.22 o 
 -13   2   3      178.29      192.89     11.27 o 
 -12   2   3       14.35       11.53      6.39 o 
 -11   2   3      103.38       94.07      8.03 o 
 -10   2   3       22.70       22.07      5.60 o 
  -9   2   3       26.90        6.66      5.67 o 
  -8   2   3      820.64      852.74     20.42 o 
  -7   2   3      601.53      531.16     13.46 o 
  -6   2   3       36.67       61.22      5.72 o 
  -5   2   3     2754.50     2887.58     36.62 o 
  -4   2   3      790.86      830.39     12.85 o 
  -3   2   3     4214.89     4162.46     49.17 o 
  -2   2   3      240.61      297.57      8.02 o 
  -1   2   3      989.22     1017.53     13.84 o 
   0   2   3    12543.86    12501.72    153.49 o 
   1   2   3     1833.68     1567.48     25.46 o 
   2   2   3       71.62       92.63      2.80 o 
   3   2   3      700.37      807.27     16.78 o 
   4   2   3     6313.76     6990.72     81.60 o 
   5   2   3      167.83      178.91      9.90 o 
   6   2   3       45.25       41.82      4.77 o 
   7   2   3      952.69      987.15     18.72 o 
   8   2   3     3047.07     3068.46     43.09 o 
   9   2   3     1499.21     1532.20     27.11 o 
  10   2   3        2.93       12.92      8.52 o 
  11   2   3       43.56       48.47      9.78 o 
  12   2   3       56.37       56.94     10.59 o 
  13   2   3       10.25       26.03      9.78 o 
 -14   3   3       15.47       27.70     18.20 o 
 -13   3   3       26.99       18.72     10.94 o 
 -12   3   3       52.76       51.60      7.45 o 
 -11   3   3        6.23        2.77      5.31 o 
 -10   3   3      320.37      327.84     11.61 o 
  -9   3   3       53.28       84.60      6.33 o 
  -8   3   3      644.12      662.87     14.34 o 
  -7   3   3      103.63      155.78      6.81 o 
  -6   3   3      795.66      833.75     20.42 o 
  -5   3   3      707.34      816.56     14.08 o 
  -4   3   3      571.28      689.85     12.07 o 
  -3   3   3      875.32      803.78     14.61 o 
  -2   3   3     6970.19     6859.62     78.61 o 
  -1   3   3      191.69      169.36      4.98 o 
   0   3   3        3.59        3.28      1.89 o 
   1   3   3       48.56       20.91      3.61 o 
   2   3   3     2506.19     2759.51     42.81 o 
   3   3   3      161.26      190.89      4.38 o 
   4   3   3     3143.95     3348.99     49.66 o 
   5   3   3       21.72       16.23      4.94 o 
   6   3   3       58.80       43.47      4.89 o 
   7   3   3      271.92      275.89     10.33 o 
   8   3   3      303.38      293.12     16.30 o 
   9   3   3        5.62       15.95      6.29 o 
  10   3   3       35.84       29.76      6.87 o 
  11   3   3      252.07      276.13     15.94 o 
  12   3   3        0.15        7.89     16.62 o 
 -14   4   3        6.89      -11.87     15.83 o 
 -13   4   3        0.96      -10.11      8.31 o 
 -12   4   3        8.12       -2.54      5.65 o 
 -11   4   3      253.52      254.02     11.54 o 
 -10   4   3       36.29       32.84      6.62 o 
  -9   4   3      218.95      249.38      9.49 o 
  -8   4   3       54.02       40.89      4.84 o 
  -7   4   3      599.13      609.02     13.89 o 
  -6   4   3      132.81      153.01     10.75 o 
  -5   4   3      985.14     1067.47     17.71 o 
  -4   4   3        0.32       17.45      4.30 o 
  -3   4   3     1919.15     2123.96     28.07 o 
  -2   4   3        0.34        2.37      2.28 o 
  -1   4   3     2686.52     2766.25     34.85 o 
   0   4   3      891.20      873.80     13.46 o 
   1   4   3      367.78      406.64      7.66 o 
   2   4   3        5.49       19.37      4.48 o 
   3   4   3        2.97        6.28      4.73 o 
   4   4   3      586.26      682.21     12.48 o 
   5   4   3        3.52        0.42      3.21 o 
   6   4   3      355.36      328.28     11.90 o 
   7   4   3       26.23       14.32      8.56 o 
   8   4   3       93.69       94.66      7.72 o 
   9   4   3       76.09       73.05     11.87 o 
  10   4   3       19.61       12.71     10.68 o 
  11   4   3      257.40      226.27     15.38 o 
  12   4   3       50.04       64.22     17.01 o 
 -13   5   3        1.39       -3.58      8.75 o 
 -12   5   3       57.59       68.20     10.67 o 
 -11   5   3      430.56      440.83     14.92 o 
 -10   5   3      251.01      251.99     10.93 o 
  -9   5   3      149.47      146.00      7.88 o 
  -8   5   3      125.49      121.34      6.81 o 
  -7   5   3      127.12      105.40      6.13 o 
  -6   5   3        0.54       -1.92      3.33 o 
  -5   5   3       28.96       24.10      4.24 o 
  -4   5   3     1844.19     1973.74     27.74 o 
  -3   5   3      115.26       82.59      4.82 o 
  -2   5   3       44.43       47.39      3.79 o 
  -1   5   3       38.77       31.23      4.19 o 
   0   5   3        0.31        0.75      2.26 o 
   1   5   3        0.01        0.00      2.03 o 
   2   5   3      487.09      416.50     13.14 o 
   3   5   3        0.18        3.56      5.60 o 
   4   5   3     1207.74     1089.82     24.30 o 
   5   5   3      161.93      137.13      6.08 o 
   6   5   3      839.18      749.90     21.93 o 
   7   5   3      126.44      126.93     11.08 o 
   8   5   3        1.79       11.48      7.83 o 
   9   5   3        0.10       10.02      8.34 o 
  10   5   3        7.42        6.63      8.90 o 
  11   5   3       51.87       70.66     11.46 o 
  12   5   3       96.41       90.49     21.76 o 
 -13   6   3       13.44       10.24      9.08 o 
 -12   6   3      156.64      187.95     14.49 o 
 -11   6   3       32.84       27.70     14.25 o 
 -10   6   3        2.72       -6.82      7.58 o 
  -9   6   3      488.71      454.69     15.40 o 
  -8   6   3      543.04      531.73     16.62 o 
  -7   6   3      235.46      225.85      8.94 o 
  -6   6   3     1549.95     1562.79     24.49 o 
  -5   6   3      662.82      709.96     14.28 o 
  -4   6   3     1140.43      974.81     17.21 o 
  -3   6   3        1.61        4.01      4.25 o 
  -2   6   3     3134.15     3232.82     42.16 o 
  -1   6   3       35.97       10.16      3.94 o 
   0   6   3      191.84      215.41      8.03 o 
   1   6   3      153.79      180.26      8.72 o 
   2   6   3       14.47       13.72      5.86 o 
   3   6   3      622.81      575.88     45.11 o 
   4   6   3        8.52       -0.60      5.86 o 
   5   6   3      149.03      123.36     24.53 o 
   6   6   3      184.84      199.38     20.58 o 
   7   6   3      109.05      102.79     10.90 o 
   8   6   3      275.90      243.71     14.20 o 
   9   6   3       83.56      100.52     20.18 o 
  10   6   3       18.64       16.01      9.69 o 
  11   6   3        5.91        6.48      9.12 o 
 -13   7   3      323.47      301.56     26.51 o 
 -12   7   3       33.43       58.82     10.78 o 
 -11   7   3      295.03      283.58     16.25 o 
 -10   7   3        0.05       -3.43     12.66 o 
  -9   7   3       27.65       34.31      5.79 o 
  -8   7   3        0.16       -1.46      4.64 o 
  -7   7   3      257.18      251.29      9.52 o 
  -6   7   3       11.64       13.88      7.38 o 
  -5   7   3        0.20        0.42      5.14 o 
  -4   7   3       66.96       59.23      5.28 o 
  -3   7   3       30.86       34.62      4.71 o 
  -2   7   3       13.59       10.55      4.11 o 
  -1   7   3       49.22       29.79      5.53 o 
   0   7   3      201.01      213.03      7.99 o 
   1   7   3      486.48      438.40     10.27 o 
   2   7   3        6.12        2.90      4.73 o 
   3   7   3      207.51      214.39     11.38 o 
   4   7   3        0.02       -2.30      6.08 o 
   5   7   3       91.60       61.73      9.12 o 
   6   7   3      186.11      189.47     12.58 o 
   7   7   3     1096.18     1071.39     29.03 o 
   8   7   3      246.49      247.66     15.32 o 
   9   7   3      421.23      407.86     19.72 o 
  10   7   3       41.33       37.70     10.59 o 
  11   7   3       14.75        9.06     11.08 o 
 -12   8   3        1.09       -6.20      9.89 o 
 -11   8   3       87.08      101.19     16.62 o 
 -10   8   3      305.25      322.80     19.78 o 
  -9   8   3      383.49      414.19     18.42 o 
  -8   8   3       30.83       25.86      5.64 o 
  -7   8   3     1505.61     1446.45     48.73 o 
  -6   8   3       69.31       70.46     10.64 o 
  -5   8   3     1079.45     1062.70     25.91 o 
  -4   8   3        9.91       23.13      4.92 o 
  -3   8   3       92.57       76.27      6.40 o 
  -2   8   3       32.21       25.08      4.86 o 
  -1   8   3        3.27        6.22      4.16 o 
   0   8   3     1350.69     1275.84     24.84 o 
   1   8   3      522.47      528.59     12.17 o 
   2   8   3     3636.14     3528.11     46.11 o 
   3   8   3        0.28        5.76      6.85 o 
   4   8   3       44.28       41.38      8.39 o 
   5   8   3       30.36       20.55      8.10 o 
   6   8   3      387.31      383.34     18.60 o 
   7   8   3        6.03       -1.90      8.34 o 
   8   8   3      601.40      589.95     22.95 o 
   9   8   3        0.36        7.80      9.32 o 
  10   8   3      104.88      109.69     13.86 o 
 -12   9   3       89.39       97.22     12.58 o 
 -11   9   3        2.14        8.07      8.86 o 
 -10   9   3       17.25       29.02      9.35 o 
  -9   9   3       23.21       22.50      8.86 o 
  -8   9   3       12.14       18.56      8.25 o 
  -7   9   3      103.70      100.47      9.90 o 
  -6   9   3      164.10      164.62     17.16 o 
  -5   9   3       73.19       64.41      6.73 o 
  -4   9   3       19.82       26.65      5.38 o 
  -3   9   3      988.29     1069.45     20.38 o 
  -2   9   3        3.00       -0.37      4.40 o 
  -1   9   3        0.84       -4.00      4.30 o 
   0   9   3      110.48       85.67      6.40 o 
   1   9   3        5.79        8.35      3.97 o 
   2   9   3      116.08      133.30     10.90 o 
   3   9   3       36.40       33.63      8.90 o 
   4   9   3     2352.50     2313.72     45.58 o 
   5   9   3       32.10       34.53      9.69 o 
   6   9   3      178.64      150.82     13.63 o 
   7   9   3      164.51      177.39     14.20 o 
   8   9   3       39.53       27.22     10.46 o 
   9   9   3       34.07       57.02     13.06 o 
 -11  10   3      115.50      117.61     14.25 o 
 -10  10   3      167.64      154.21     25.32 o 
  -9  10   3       17.72        9.36      8.75 o 
  -8  10   3       10.43       12.09      8.25 o 
  -7  10   3        3.51        4.42      7.76 o 
  -6  10   3       60.88       50.62      8.20 o 
  -5  10   3        9.38       11.19      5.72 o 
  -4  10   3      667.22      683.54     17.06 o 
  -3  10   3     1925.49     1756.78     29.33 o 
  -2  10   3      285.16      267.17     19.10 o 
  -1  10   3      773.90      751.32     29.17 o 
   0  10   3      391.80      328.11     19.29 o 
   1  10   3      410.96      390.47     17.01 o 
   2  10   3      348.07      364.97     19.78 o 
   3  10   3       10.80       14.25      8.95 o 
   4  10   3      261.28      258.69     15.64 o 
   5  10   3        6.97        2.32      8.34 o 
   6  10   3      319.99      363.95     32.05 o 
   7  10   3       93.18       72.57     12.27 o 
   8  10   3      314.93      376.95     28.89 o 
 -10  11   3       25.51       10.54      9.46 o 
  -9  11   3       35.96       46.04     10.54 o 
  -8  11   3       48.31       51.01     10.39 o 
  -7  11   3       13.97       -3.59      8.71 o 
  -6  11   3       97.94       78.92     13.45 o 
  -5  11   3      467.30      410.18     18.22 o 
  -4  11   3      252.01      244.79     11.40 o 
  -3  11   3       52.18       32.45      6.82 o 
  -2  11   3       48.00       50.84      7.42 o 
  -1  11   3        8.12       20.00      5.84 o 
   0  11   3       85.48       94.20     10.63 o 
   1  11   3       85.08       87.87     10.90 o 
   2  11   3       81.06       81.46     17.41 o 
   3  11   3      198.93      172.67     14.55 o 
   4  11   3       31.86       15.28     10.03 o 
   5  11   3      319.08      285.32     21.37 o 
   6  11   3       15.02       30.51     11.15 o 
   7  11   3        0.67       -4.95      9.69 o 
  -9  12   3      107.34      109.15     13.46 o 
  -8  12   3      149.17      209.45     27.70 o 
  -7  12   3        5.80        6.03      8.75 o 
  -6  12   3       89.39       87.89     14.64 o 
  -5  12   3       37.18       34.49      7.50 o 
  -4  12   3       85.35       95.01     13.61 o 
  -3  12   3       79.19       99.45      8.93 o 
  -2  12   3       80.87      122.69      8.99 o 
  -1  12   3       54.16       47.40     11.48 o 
   0  12   3        0.02        3.34      8.66 o 
   1  12   3        0.06       11.22      9.22 o 
   2  12   3       70.22       60.82     11.15 o 
   3  12   3        7.99       -0.28      9.46 o 
   4  12   3        7.60        4.14      9.46 o 
   5  12   3      115.30       65.15     12.51 o 
   6  12   3       20.14       10.84     10.82 o 
  -8  13   3      110.36      138.25     17.81 o 
  -7  13   3       23.92       22.91     10.25 o 
  -6  13   3        3.17        4.50      8.75 o 
  -5  13   3      134.29      155.81     13.70 o 
  -4  13   3       11.65        8.33      7.28 o 
  -3  13   3        7.55        9.67     16.22 o 
  -2  13   3      152.38      156.18     13.07 o 
  -1  13   3      253.94      241.83     18.20 o 
   0  13   3       15.80        7.17      9.22 o 
   1  13   3       14.40       25.13     10.34 o 
   2  13   3       25.10       27.62     10.59 o 
   3  13   3        4.57       16.54     15.83 o 
   4  13   3       18.60       23.34     16.62 o 
  -6  14   3       74.06       68.74     20.58 o 
  -5  14   3       35.55       62.13     13.45 o 
  -4  14   3       59.76       87.05     18.20 o 
  -3  14   3      121.23      114.75     18.99 o 
  -2  14   3      172.71      180.55     14.42 o 
  -1  14   3       36.55       53.37     11.19 o 
   0  14   3       27.87       33.02     11.15 o 
   1  14   3       70.82       98.16     13.43 o 
   2  14   3       26.40       27.27     10.82 o 
  -3 -15   4       18.16       30.61     12.27 o 
  -2 -15   4      318.59      323.80     17.80 o 
  -1 -15   4        0.67       16.52      9.89 o 
   0 -15   4       17.53       11.87     14.25 o 
   1 -15   4        2.59       17.48     20.97 o 
   2 -15   4      205.78      213.62     15.94 o 
   3 -15   4       53.51       61.29     11.46 o 
   4 -15   4       36.84       44.63     11.46 o 
   5 -15   4      590.12      761.71     28.16 o 
  -5 -14   4      111.43      127.48     13.70 o 
  -4 -14   4        0.03        6.24      9.22 o 
  -3 -14   4       30.80       29.15     10.03 o 
  -2 -14   4       36.22       43.64     16.62 o 
  -1 -14   4       31.35       49.70     15.04 o 
   0 -14   4        2.92        8.01      6.36 o 
   1 -14   4       17.61       41.21     11.87 o 
   2 -14   4       71.87       55.40     14.25 o 
   3 -14   4        3.33        2.77      8.17 o 
   4 -14   4       14.73       17.07      9.69 o 
   5 -14   4      266.23      295.12     18.13 o 
   6 -14   4       51.27       77.67     12.36 o 
   7 -14   4      395.22      440.71     46.30 o 
  -7 -13   4        2.80        3.14      9.69 o 
  -6 -13   4       95.69      101.12     12.27 o 
  -5 -13   4       49.87       59.16     19.39 o 
  -4 -13   4        1.24        2.67      7.98 o 
  -3 -13   4      501.13      614.31     22.10 o 
  -2 -13   4      184.84      229.37     13.40 o 
  -1 -13   4       19.30       20.07      6.77 o 
   0 -13   4       43.39       49.30      7.33 o 
   1 -13   4        0.72       -2.07      5.80 o 
   2 -13   4        9.92       29.98      9.46 o 
   3 -13   4        0.16      -15.55      7.77 o 
   4 -13   4      147.08      158.63     13.63 o 
   5 -13   4       37.06       27.02      9.50 o 
   6 -13   4       26.09       50.35     10.82 o 
   7 -13   4      318.96      316.27     18.63 o 
   8 -13   4      105.17      116.16     14.07 o 
  -8 -12   4        0.16       20.49      9.69 o 
  -7 -12   4       17.67       15.18      9.32 o 
  -6 -12   4        0.00        3.22      8.55 o 
  -5 -12   4        0.42       -0.79      8.10 o 
  -4 -12   4       27.93       35.45     11.08 o 
  -3 -12   4      816.68      814.27     19.11 o 
  -2 -12   4       17.63       15.63      6.23 o 
  -1 -12   4      203.73      211.70     10.31 o 
   0 -12   4      626.40      537.94     15.44 o 
   1 -12   4      862.72      796.29     19.43 o 
   2 -12   4        0.41        4.23      5.46 o 
   3 -12   4        1.26        7.31      8.10 o 
   4 -12   4       18.46       13.21      7.98 o 
   5 -12   4        2.39        1.23      7.76 o 
   6 -12   4      132.88      137.00     12.72 o 
   7 -12   4       12.50       25.94      9.89 o 
   8 -12   4        0.07       19.66     20.18 o 
   9 -12   4       27.92       28.17     10.82 o 
  -9 -11   4        1.87       -5.22      9.50 o 
  -8 -11   4       35.20       24.86     13.06 o 
  -7 -11   4      471.67      473.82     20.05 o 
  -6 -11   4       17.26       11.92      8.34 o 
  -5 -11   4        6.02        5.92      7.54 o 
  -4 -11   4       22.68       27.44      7.40 o 
  -3 -11   4       40.56       27.85      6.36 o 
  -2 -11   4      824.36      796.56     18.26 o 
  -1 -11   4      613.33      586.82     15.17 o 
   0 -11   4      280.67      349.60     12.09 o 
   1 -11   4      120.85      175.85     15.52 o 
   2 -11   4        4.69        3.12      6.14 o 
   3 -11   4       24.63       32.64      7.98 o 
   4 -11   4        2.29        4.96      7.02 o 
   5 -11   4        0.25        2.81      7.98 o 
   6 -11   4      495.27      474.93     43.53 o 
   7 -11   4      704.23      669.32     38.78 o 
   8 -11   4      468.20      497.65     22.05 o 
   9 -11   4       22.00       19.22     11.87 o 
  10 -11   4       25.84       21.93     10.98 o 
 -10 -10   4      261.85      270.66     16.90 o 
  -9 -10   4        1.19        3.32      8.34 o 
  -8 -10   4       82.92       61.03     11.87 o 
  -7 -10   4      272.97      266.92     30.47 o 
  -6 -10   4      151.58      153.51     12.16 o 
  -5 -10   4        5.48       -0.73      5.84 o 
  -4 -10   4      659.09      640.81     16.36 o 
  -3 -10   4      498.35      516.33     15.56 o 
  -2 -10   4     1526.19     1438.86     26.09 o 
  -1 -10   4      150.47      142.16      7.74 o 
   0 -10   4      617.10      592.49     14.64 o 
   1 -10   4      401.21      381.51     23.14 o 
   2 -10   4      108.90      138.40     11.36 o 
   3 -10   4      170.14      139.53      7.03 o 
   4 -10   4     1110.92     1098.83     27.83 o 
   5 -10   4       30.92       23.77      7.98 o 
   6 -10   4      237.46      206.21     21.76 o 
   7 -10   4      104.81      105.79     11.59 o 
   8 -10   4       17.03       30.70      9.81 o 
   9 -10   4      137.03      151.73     14.04 o 
  10 -10   4        0.54        0.44      9.32 o 
  11 -10   4      188.52      183.00     33.24 o 
 -11  -9   4       82.67       99.86     12.55 o 
 -10  -9   4        5.40       23.26      8.92 o 
  -9  -9   4      392.49      423.75     18.59 o 
  -8  -9   4       30.94       30.67      8.90 o 
  -7  -9   4      585.00      607.64     26.83 o 
  -6  -9   4        8.42       15.09      6.20 o 
  -5  -9   4      571.09      576.81     17.32 o 
  -4  -9   4      285.04      270.74     10.57 o 
  -3  -9   4      323.14      318.04     11.26 o 
  -2  -9   4      124.96      140.83      7.45 o 
  -1  -9   4      271.74      252.98      9.81 o 
   0  -9   4      210.50      233.30      9.19 o 
   1  -9   4     1737.23     1851.55     27.85 o 
   2  -9   4      222.96      208.38      9.22 o 
   3  -9   4      694.77      758.18     14.46 o 
   4  -9   4     2018.48     1977.06     39.31 o 
   5  -9   4       77.95       55.90      8.34 o 
   6  -9   4      262.27      229.88     13.69 o 
   7  -9   4      711.44      745.70     56.58 o 
   8  -9   4        6.63        4.47      8.03 o 
   9  -9   4       60.68       67.20     18.60 o 
  10  -9   4      389.63      385.06     20.14 o 
  11  -9   4      327.68      393.54     20.91 o 
 -11  -8   4        9.67       22.53      9.08 o 
 -10  -8   4       98.43      114.65     11.22 o 
  -9  -8   4       99.28       73.93     10.46 o 
  -8  -8   4      396.52      351.18     13.20 o 
  -7  -8   4      166.02      159.04      9.05 o 
  -6  -8   4       60.13       62.45      9.72 o 
  -5  -8   4       95.97       84.05      6.94 o 
  -4  -8   4     3447.75     3588.34     47.80 o 
  -3  -8   4     2167.25     2016.73     38.67 o 
  -2  -8   4       69.03       64.11      5.74 o 
  -1  -8   4      222.86      240.87      8.89 o 
   0  -8   4     1604.21     1712.44     40.70 o 
   1  -8   4     2667.06     2757.73     36.99 o 
   2  -8   4      432.42      440.95     10.49 o 
   3  -8   4        5.95       13.29      3.69 o 
   4  -8   4      135.65      110.51      8.55 o 
   5  -8   4      441.05      442.39     15.77 o 
   6  -8   4      146.99      153.55     11.03 o 
   7  -8   4     1186.46     1154.78     29.06 o 
   8  -8   4        8.73        2.06      7.90 o 
   9  -8   4        9.40       25.18      9.08 o 
  10  -8   4      156.90      166.19     22.95 o 
  11  -8   4       19.49       26.74     11.08 o 
  12  -8   4      324.12      385.05     21.68 o 
 -12  -7   4      208.16      211.30     22.95 o 
 -11  -7   4       22.15       31.63      8.92 o 
 -10  -7   4       27.21       37.42      8.26 o 
  -9  -7   4     2626.45     2554.34     39.22 o 
  -8  -7   4      544.46      525.68     29.05 o 
  -7  -7   4      698.26      650.20     15.87 o 
  -6  -7   4      566.70      595.70     14.38 o 
  -5  -7   4      690.89      712.28     15.20 o 
  -4  -7   4      811.67      808.18     15.98 o 
  -3  -7   4      724.34      786.53     15.21 o 
  -2  -7   4        7.14       21.19      5.08 o 
  -1  -7   4       33.72       21.94      4.45 o 
   0  -7   4      673.06      594.05     12.43 o 
   1  -7   4      404.23      404.56     10.06 o 
   2  -7   4      279.69      228.46      7.07 o 
   3  -7   4      124.05       80.48      4.98 o 
   4  -7   4     1031.81      936.55     22.41 o 
   5  -7   4       19.82       12.73      9.50 o 
   6  -7   4        1.13        6.69      5.86 o 
   7  -7   4      525.40      548.92     25.72 o 
   8  -7   4        5.43       16.80      8.71 o 
   9  -7   4      237.21      220.76     14.26 o 
  10  -7   4      752.65      703.28     51.04 o 
  11  -7   4        4.55        3.50      9.50 o 
  12  -7   4       13.16       19.09     11.22 o 
 -12  -6   4       26.30       50.65     16.62 o 
 -11  -6   4      132.79      110.10     10.42 o 
 -10  -6   4      195.54      171.04     12.10 o 
  -9  -6   4       26.76        5.16      5.18 o 
  -8  -6   4        0.05       18.44      5.46 o 
  -7  -6   4      150.67      143.38      7.62 o 
  -6  -6   4        0.83        0.43      3.83 o 
  -5  -6   4       51.95       44.37      4.89 o 
  -4  -6   4      166.99      183.90      7.66 o 
  -3  -6   4      307.08      367.11     11.96 o 
  -2  -6   4     3334.62     3414.52     43.04 o 
  -1  -6   4       42.96       43.25      3.90 o 
   0  -6   4       60.34       60.34      4.16 o 
   1  -6   4      645.70      701.64     14.29 o 
   2  -6   4       51.56       78.43      3.74 o 
   3  -6   4      476.71      588.31     24.53 o 
   4  -6   4     2393.42     2493.85     43.71 o 
   5  -6   4     1169.06     1194.48     26.37 o 
   6  -6   4       59.28       70.26     13.06 o 
   7  -6   4      288.07      232.21     21.37 o 
   8  -6   4      118.05      113.21     10.07 o 
   9  -6   4      572.09      588.47     21.28 o 
  10  -6   4      153.43      138.86     16.62 o 
  11  -6   4       34.61       38.78     11.03 o 
  12  -6   4      165.93      160.48     15.43 o 
 -13  -5   4        3.42       11.87     15.04 o 
 -12  -5   4       32.34       21.04     13.06 o 
 -11  -5   4      113.51      139.43      9.30 o 
 -10  -5   4        2.21       11.12      7.66 o 
  -9  -5   4       87.64       94.19      7.56 o 
  -8  -5   4       36.82       59.65      6.04 o 
  -7  -5   4      598.60      577.19     27.67 o 
  -6  -5   4      354.40      305.51      9.65 o 
  -5  -5   4     1458.18     1343.16     21.22 o 
  -4  -5   4      278.71      232.96      8.26 o 
  -3  -5   4      234.52      260.94      7.55 o 
  -2  -5   4      209.02      256.60      6.94 o 
  -1  -5   4       61.22       70.19      3.90 o 
   0  -5   4     9444.02     9602.33    109.03 o 
   1  -5   4     4748.12     4748.62     58.13 o 
   2  -5   4       86.84       85.32      5.70 o 
   3  -5   4       42.71       63.29      5.54 o 
   4  -5   4        0.15        5.54      4.94 o 
   5  -5   4       89.46       84.42      7.42 o 
   6  -5   4       31.62       39.47      3.37 o 
   7  -5   4      348.89      311.79     13.43 o 
   8  -5   4      832.29      783.74     15.71 o 
   9  -5   4      287.06      238.12     22.16 o 
  10  -5   4        4.01       17.93     27.70 o 
  11  -5   4     1042.82     1005.40     30.53 o 
  12  -5   4        0.10       -4.22     17.41 o 
  13  -5   4      213.40      220.94     36.01 o 
 -13  -4   4       41.87       50.56     11.15 o 
 -12  -4   4       22.31       57.82     10.90 o 
 -11  -4   4      129.70      135.54      9.16 o 
 -10  -4   4        4.84        8.22      5.55 o 
  -9  -4   4       19.56        2.65      7.40 o 
  -8  -4   4      458.92      424.76     11.75 o 
  -7  -4   4      706.67      709.70     14.77 o 
  -6  -4   4     1060.83     1071.57     18.19 o 
  -5  -4   4      444.42      486.99     22.50 o 
  -4  -4   4       52.59       66.26      6.66 o 
  -3  -4   4     1354.42     1372.55     19.57 o 
  -2  -4   4      519.39      521.93      9.51 o 
  -1  -4   4      150.30      167.38      5.32 o 
   0  -4   4     6821.55     6885.67     78.59 o 
   1  -4   4     1628.24     1628.50     31.94 o 
   2  -4   4     4000.18     4328.41     68.46 o 
   3  -4   4       43.61       58.15      5.14 o 
   4  -4   4      250.83      275.53     10.25 o 
   5  -4   4     1955.16     2125.22     28.60 o 
   6  -4   4     1312.32     1257.89     29.57 o 
   7  -4   4      104.82       97.94      8.07 o 
   8  -4   4      625.20      593.57     13.56 o 
   9  -4   4      336.32      333.80     11.06 o 
  10  -4   4        6.51       20.50      9.12 o 
  11  -4   4       24.02       34.24     10.59 o 
  12  -4   4      179.18      154.36     14.99 o 
  13  -4   4       55.16       69.99     13.07 o 
 -13  -3   4      154.27      179.59     15.08 o 
 -12  -3   4      128.76      128.52     10.71 o 
 -11  -3   4      147.48      148.67      9.49 o 
 -10  -3   4       34.58       29.98      5.81 o 
  -9  -3   4      500.42      493.58     13.27 o 
  -8  -3   4      883.98      792.29     24.65 o 
  -7  -3   4       61.73       82.31      5.55 o 
  -6  -3   4      480.28      458.94     11.04 o 
  -5  -3   4     1285.03     1414.29     44.23 o 
  -4  -3   4     3469.86     3796.33     46.13 o 
  -3  -3   4      183.58      200.10      5.57 o 
  -2  -3   4     1836.11     1916.58     24.41 o 
  -1  -3   4     2155.78     2098.19     25.94 o 
   0  -3   4     4745.78     4737.68     79.93 o 
   1  -3   4      783.06      754.34     13.41 o 
   2  -3   4     1249.88     1368.01     23.66 o 
   3  -3   4     1217.63     1314.96     21.93 o 
   4  -3   4     4807.89     5062.55     60.09 o 
   5  -3   4      516.88      596.13     15.72 o 
   6  -3   4        0.62       -0.51      3.09 o 
   7  -3   4       27.36       24.07      4.09 o 
   8  -3   4      115.48      110.37     12.79 o 
   9  -3   4       42.30       49.60      6.47 o 
  10  -3   4      226.33      242.06     10.88 o 
  11  -3   4      136.82      121.32     12.73 o 
  12  -3   4       73.61       95.10     20.58 o 
  13  -3   4       20.74       16.72     10.46 o 
 -14  -2   4       20.32       43.93     14.64 o 
 -13  -2   4       13.73       13.16     10.59 o 
 -12  -2   4        1.92       16.05      6.65 o 
 -11  -2   4       10.61        1.38      5.83 o 
 -10  -2   4        1.08        2.49      5.14 o 
  -9  -2   4      346.89      330.82     11.17 o 
  -8  -2   4        7.68        1.84      3.91 o 
  -7  -2   4      111.18      115.80      7.71 o 
  -6  -2   4      658.12      654.14     13.11 o 
  -5  -2   4     7713.90     7793.02     95.18 o 
  -4  -2   4     7961.45     8380.87     95.69 o 
  -3  -2   4     8792.47     8744.92    105.75 o 
  -2  -2   4     2244.11     1898.69     23.84 o 
  -1  -2   4       35.58       28.72      3.04 o 
   0  -2   4     1441.77     1299.53     16.66 o 
   1  -2   4       27.09       44.74      5.72 o 
   2  -2   4     1793.20     1693.89     25.29 o 
   3  -2   4     3473.41     3712.04     44.48 o 
   4  -2   4      873.72      819.38     13.36 o 
   5  -2   4      306.37      300.70      8.34 o 
   6  -2   4      787.57      837.34     15.57 o 
   7  -2   4      347.38      375.86     10.47 o 
   8  -2   4      491.19      464.71     12.57 o 
   9  -2   4       63.05       57.70      6.51 o 
  10  -2   4       65.76       67.74     10.37 o 
  11  -2   4      118.34      143.01      9.57 o 
  12  -2   4       27.73       27.38     10.25 o 
  13  -2   4       63.07       84.78     12.51 o 
 -14  -1   4        0.81        4.64     10.25 o 
 -13  -1   4       63.36       63.17     11.59 o 
 -12  -1   4        1.54        1.76      6.17 o 
 -11  -1   4        0.24        1.69      7.11 o 
 -10  -1   4      115.90      107.76      7.74 o 
  -9  -1   4     1778.23     1679.39     27.14 o 
  -8  -1   4      111.52       97.99      6.10 o 
  -7  -1   4      682.27      704.50     14.17 o 
  -6  -1   4      276.71      249.06      9.64 o 
  -5  -1   4     1966.67     2281.36     30.27 o 
  -4  -1   4     1188.68     1366.54     34.09 o 
  -3  -1   4       10.18       10.13      1.03 o 
  -2  -1   4     1566.11     1317.49     23.35 o 
  -1  -1   4     3725.43     3549.21     56.38 o 
   0  -1   4     5322.88     5027.07     57.30 o 
   1  -1   4     5953.91     6041.20     68.58 o 
   2  -1   4    22846.15    23324.90    261.60 o 
   3  -1   4       24.73       50.51      9.29 o 
   4  -1   4      285.90      280.24      7.28 o 
   5  -1   4       31.59       37.89      4.06 o 
   6  -1   4        3.03       17.93      4.19 o 
   7  -1   4      107.73      121.54     11.08 o 
   8  -1   4     1351.48     1366.91     23.81 o 
   9  -1   4      268.68      244.33     10.33 o 
  10  -1   4        1.38        1.24      6.79 o 
  11  -1   4       34.55       50.57     13.41 o 
  12  -1   4       15.82       21.36      8.02 o 
  13  -1   4       44.88       57.10     11.46 o 
 -14   0   4      362.39      345.49     31.26 o 
 -13   0   4      143.04      141.58     28.09 o 
 -12   0   4        5.83        3.61      6.50 o 
 -11   0   4      394.09      362.00     15.59 o 
 -10   0   4        4.79        5.17      5.13 o 
  -9   0   4       85.13       88.94      6.43 o 
  -8   0   4      330.62      302.40      9.63 o 
  -7   0   4     5140.81     4976.17     61.72 o 
  -6   0   4       90.17       79.62      7.57 o 
  -5   0   4     2093.73     2282.45     29.71 o 
  -4   0   4     1174.42     1334.39     21.07 o 
  -3   0   4     3116.71     3398.62     45.35 o 
  -2   0   4     2828.40     2783.95     28.81 o 
   0   0   4    80986.71    78966.22    877.94 o 
   1   0   4     1250.84     1394.35     31.66 o 
   2   0   4     1607.53     1543.18     20.25 o 
   3   0   4     6050.55     5804.81     67.57 o 
   4   0   4      109.33       78.28      4.83 o 
   5   0   4      102.66      130.62      9.15 o 
   6   0   4        3.04       -1.43      3.79 o 
   7   0   4      892.31      891.04     17.33 o 
   8   0   4      686.25      678.66     15.63 o 
   9   0   4     1460.73     1495.23     26.30 o 
  10   0   4     1613.02     1572.36     28.43 o 
  11   0   4      218.64      198.42     12.36 o 
  12   0   4       38.25       32.84      7.86 o 
  13   0   4        1.13       18.78      7.86 o 
 -14   1   4      116.65      131.29     14.45 o 
 -13   1   4       20.11       21.71      9.81 o 
 -12   1   4       78.13       86.76      8.15 o 
 -11   1   4      755.07      710.67     17.34 o 
 -10   1   4      111.31       91.04      7.64 o 
  -9   1   4        9.68       16.52      4.70 o 
  -8   1   4     1173.36     1199.32     20.51 o 
  -7   1   4      463.54      480.06     11.64 o 
  -6   1   4     2924.48     3052.96     39.26 o 
  -5   1   4     3045.16     3458.74     42.64 o 
  -4   1   4     1842.18     1811.05     34.05 o 
  -3   1   4      496.33      451.06      7.74 o 
  -1   1   4      657.41      510.01      8.14 o 
   0   1   4    19059.49    19147.63    213.75 o 
   1   1   4     1076.42     1093.69     15.02 o 
   2   1   4      112.37      122.44      7.22 o 
   3   1   4     3736.25     3674.36     44.62 o 
   4   1   4     1201.48     1113.86     17.18 o 
   5   1   4       36.16       17.39      4.30 o 
   6   1   4      853.49      899.30     16.89 o 
   7   1   4        0.00        2.62      4.19 o 
   8   1   4      273.86      248.82     14.10 o 
   9   1   4       66.58       75.82      7.40 o 
  10   1   4       67.12       66.27      7.58 o 
  11   1   4       72.22       75.69      8.66 o 
  12   1   4        0.38       -1.33      6.54 o 
  13   1   4        0.01      -11.98     10.29 o 
 -14   2   4       53.91       59.35     15.04 o 
 -13   2   4       23.17       17.84      8.92 o 
 -12   2   4       79.43       87.50      8.15 o 
 -11   2   4       98.61       71.58      7.46 o 
 -10   2   4       56.55       52.27      6.28 o 
  -9   2   4        0.00       -7.20      4.83 o 
  -8   2   4      251.96      238.59      8.63 o 
  -7   2   4      546.13      579.96     19.37 o 
  -6   2   4     2279.82     2329.95     47.59 o 
  -5   2   4      104.86      130.60      6.72 o 
  -4   2   4      138.16      122.86      6.57 o 
  -3   2   4      213.67      197.58      5.23 o 
  -2   2   4       53.59       73.49      3.48 o 
   0   2   4     1359.07     1328.67     21.02 o 
   1   2   4       53.88       70.31      4.48 o 
   2   2   4      403.92      423.07     10.30 o 
   3   2   4      382.15      335.78      7.48 o 
   4   2   4      133.42      191.54      6.22 o 
   5   2   4      200.90      189.66      7.09 o 
   6   2   4      131.03      119.20      6.46 o 
   7   2   4      156.91      193.34      8.52 o 
   8   2   4      584.79      640.21     15.81 o 
   9   2   4      544.86      536.14     15.21 o 
  10   2   4      244.81      255.37     16.47 o 
  11   2   4      118.59      137.29     12.58 o 
  12   2   4       72.70       71.26     12.27 o 
 -14   3   4        3.79      -21.37     15.04 o 
 -13   3   4      367.44      370.49     18.42 o 
 -12   3   4      184.57      162.16     10.09 o 
 -11   3   4       64.11       64.45      7.57 o 
 -10   3   4       12.71       10.93      5.20 o 
  -9   3   4       52.98       51.61      5.54 o 
  -8   3   4      722.32      756.17     15.36 o 
  -7   3   4        1.71        7.21      4.31 o 
  -6   3   4       22.55       30.92      4.49 o 
  -5   3   4     1403.54     1610.32     23.03 o 
  -4   3   4      244.04      237.64      7.22 o 
  -3   3   4      324.08      321.52      7.40 o 
  -2   3   4        9.82        4.14      2.20 o 
  -1   3   4     2249.89     2567.22     31.96 o 
   0   3   4      889.45      872.98     17.01 o 
   1   3   4      128.42      116.17     11.87 o 
   2   3   4      144.39      114.97      6.42 o 
   3   3   4    10741.54    11247.47    155.25 o 
   4   3   4      494.65      470.29     14.52 o 
   5   3   4      251.55      242.02     13.06 o 
   6   3   4      597.25      597.60     15.88 o 
   7   3   4       47.13       25.55      6.72 o 
   8   3   4      520.15      500.97     17.91 o 
   9   3   4       32.43       25.81      6.51 o 
  10   3   4       11.13       20.18      8.95 o 
  11   3   4      348.12      388.62     20.18 o 
  12   3   4       23.27       20.78      9.78 o 
 -14   4   4        9.19       11.08     17.41 o 
 -13   4   4       18.15       13.45     17.41 o 
 -12   4   4        8.94       12.91      6.43 o 
 -11   4   4        3.19        1.90      7.01 o 
 -10   4   4        0.00        4.13      5.08 o 
  -9   4   4       61.15       49.35      5.79 o 
  -8   4   4      459.22      456.36     11.99 o 
  -7   4   4       61.68       56.07      5.00 o 
  -6   4   4        4.63        4.95      3.48 o 
  -5   4   4      863.53      917.24     16.03 o 
  -4   4   4     2318.35     2323.58     31.05 o 
  -3   4   4        2.77        0.35      2.56 o 
  -2   4   4      555.07      575.16     10.81 o 
  -1   4   4     2559.44     2469.73     31.82 o 
   0   4   4      305.10      343.56      7.56 o 
   1   4   4      816.79      874.99     18.44 o 
   2   4   4       87.90       61.73      6.16 o 
   3   4   4     2638.17     2671.74     44.20 o 
   4   4   4       18.45       21.59      5.86 o 
   5   4   4        4.17        6.07      3.98 o 
   6   4   4       77.41       68.15      5.25 o 
   7   4   4       93.33      111.07      6.81 o 
   8   4   4      710.08      666.44     21.24 o 
   9   4   4      524.16      526.44     20.12 o 
  10   4   4        0.34        0.69      8.55 o 
  11   4   4      550.24      613.09     46.30 o 
  12   4   4       29.56       29.52     10.34 o 
 -13   5   4       37.28       22.95     18.99 o 
 -12   5   4        0.02       -6.98      5.46 o 
 -11   5   4      110.15      117.85      8.65 o 
 -10   5   4      414.30      409.57     13.36 o 
  -9   5   4      319.39      317.79     11.11 o 
  -8   5   4       10.31        5.52      4.07 o 
  -7   5   4     1817.62     1761.00     27.94 o 
  -6   5   4     1406.31     1372.95     22.07 o 
  -5   5   4       26.60       48.59      5.48 o 
  -4   5   4      798.12      845.66     22.30 o 
  -3   5   4      113.73      136.19      5.74 o 
  -2   5   4      292.44      255.07      9.08 o 
  -1   5   4      129.59      132.52      5.55 o 
   0   5   4      399.79      345.15     10.79 o 
   1   5   4      359.07      371.81     12.02 o 
   2   5   4        7.61       -1.07      6.73 o 
   3   5   4      396.89      372.68     20.97 o 
   4   5   4       57.30       76.15      7.54 o 
   5   5   4      182.66      172.05     10.59 o 
   6   5   4      505.43      514.97     17.32 o 
   7   5   4      170.14      142.19     22.55 o 
   8   5   4       15.13        4.42      9.50 o 
   9   5   4      146.89      143.83     13.06 o 
  10   5   4        3.55       10.07      8.90 o 
  11   5   4        1.56        3.31     14.64 o 
 -13   6   4       42.35       25.32     18.99 o 
 -12   6   4        0.99       -1.78      8.14 o 
 -11   6   4        3.21        4.74      5.39 o 
 -10   6   4        8.74       14.88      6.12 o 
  -9   6   4      214.35      188.86      9.26 o 
  -8   6   4      247.77      232.78      9.52 o 
  -7   6   4       53.44       55.89      5.53 o 
  -6   6   4        0.37       -1.90      3.42 o 
  -5   6   4     1296.95     1234.31     20.95 o 
  -4   6   4      701.10      761.59     15.98 o 
  -3   6   4      265.14      306.99      9.57 o 
  -2   6   4     4776.68     4806.85     59.52 o 
  -1   6   4       69.67      115.48      6.27 o 
   0   6   4      866.75      823.94     15.02 o 
   1   6   4       39.41       34.37      6.80 o 
   2   6   4        0.17       -5.21      6.33 o 
   3   6   4        7.41        9.22      5.51 o 
   4   6   4      150.58      148.76     10.25 o 
   5   6   4     1440.28     1413.01     31.05 o 
   6   6   4       37.10       15.63      7.77 o 
   7   6   4      120.45      103.04     11.48 o 
   8   6   4        0.24        9.99      8.75 o 
   9   6   4      112.66       99.51     11.71 o 
  10   6   4       15.19       13.31      9.32 o 
  11   6   4       55.69       64.40     13.45 o 
 -13   7   4        0.08       -1.28      8.96 o 
 -12   7   4      435.66      478.78     21.76 o 
 -11   7   4       37.75       40.75     12.66 o 
 -10   7   4       42.35       48.38      6.37 o 
  -9   7   4      176.10      186.19      9.37 o 
  -8   7   4      143.11      137.86     13.02 o 
  -7   7   4     1121.50     1096.99     20.40 o 
  -6   7   4      211.82      203.04     10.18 o 
  -5   7   4     1052.08      980.79     18.59 o 
  -4   7   4      119.37       88.82      6.08 o 
  -3   7   4      188.46      214.62      9.12 o 
  -2   7   4     1280.49     1380.83     23.91 o 
  -1   7   4      397.37      366.11     12.57 o 
   0   7   4     1488.01     1345.34     21.46 o 
   1   7   4       49.96       53.73      6.51 o 
   2   7   4      325.63      389.54     15.32 o 
   3   7   4      759.93      762.57     20.98 o 
   4   7   4      211.57      183.64     11.46 o 
   5   7   4      569.31      503.83     22.16 o 
   6   7   4      150.03      118.64     11.46 o 
   7   7   4      185.65      178.92     13.40 o 
   8   7   4      176.92      133.76     13.14 o 
   9   7   4      147.95      129.15     13.45 o 
  10   7   4        5.16        2.59     14.25 o 
 -12   8   4       35.62       43.80     10.67 o 
 -11   8   4       98.38      114.87     30.47 o 
 -10   8   4      121.69      122.08     29.68 o 
  -9   8   4     1066.79     1096.93     22.18 o 
  -8   8   4        0.00        3.95      5.46 o 
  -7   8   4        2.57        7.04      5.25 o 
  -6   8   4        0.01        7.54      5.00 o 
  -5   8   4      758.52      785.69     17.02 o 
  -4   8   4       52.46       66.95      6.40 o 
  -3   8   4     1522.65     1507.80     25.12 o 
  -2   8   4     3919.14     3795.12     61.09 o 
  -1   8   4     1856.37     1913.98     29.05 o 
   0   8   4      161.00      123.00      8.66 o 
   1   8   4      456.76      477.86     11.19 o 
   2   8   4     1538.57     1511.08     32.44 o 
   3   8   4       86.43       70.22      8.90 o 
   4   8   4     1757.12     1680.05     47.48 o 
   5   8   4       66.28       58.02      9.46 o 
   6   8   4        0.00       -3.49      8.90 o 
   7   8   4       54.01       49.42     13.45 o 
   8   8   4       72.04       72.64     11.71 o 
   9   8   4       43.19       15.74     11.48 o 
  10   8   4      265.94      239.01     22.95 o 
 -12   9   4       14.85       20.48     10.18 o 
 -11   9   4      375.31      369.14     41.15 o 
 -10   9   4      271.92      284.93     16.84 o 
  -9   9   4        8.38        3.22     14.25 o 
  -8   9   4      529.20      539.12     18.24 o 
  -7   9   4      150.67      153.89      8.77 o 
  -6   9   4     1631.22     1479.44     33.58 o 
  -5   9   4      197.38      175.58      9.15 o 
  -4   9   4      279.91      270.87     10.77 o 
  -3   9   4     1282.99     1207.17     22.23 o 
  -2   9   4      473.32      450.23     17.36 o 
  -1   9   4      323.26      318.63     10.69 o 
   0   9   4       99.46      122.20      6.91 o 
   1   9   4      167.73      156.00     11.19 o 
   2   9   4      302.49      325.79     25.32 o 
   3   9   4       37.27       36.26      9.12 o 
   4   9   4        0.05       15.93      8.34 o 
   5   9   4        5.26        2.59      9.12 o 
   6   9   4       30.69       12.57      9.69 o 
   7   9   4      353.24      312.49     45.90 o 
   8   9   4       61.99       68.93     12.27 o 
   9   9   4      300.60      320.85     19.39 o 
 -11  10   4       20.83       11.08      9.50 o 
 -10  10   4       53.79       75.44     12.66 o 
  -9  10   4       85.30       79.01     11.26 o 
  -8  10   4       45.52       69.68     12.27 o 
  -7  10   4        8.83       11.45      7.18 o 
  -6  10   4      419.12      431.78     14.08 o 
  -5  10   4      126.89      140.32      9.15 o 
  -4  10   4      333.09      335.29     12.56 o 
  -3  10   4       55.34       44.34      6.85 o 
  -2  10   4        1.40        1.53      5.09 o 
  -1  10   4       74.55       62.93      6.72 o 
   0  10   4      212.31      176.41     12.02 o 
   1  10   4      711.06      675.93     29.68 o 
   2  10   4      176.11      179.11     17.41 o 
   3  10   4       19.67       24.17     14.25 o 
   4  10   4       35.58       41.44     10.59 o 
   5  10   4       33.16       32.21     10.34 o 
   6  10   4       15.18       15.23     10.25 o 
   7  10   4      665.12      723.63     39.97 o 
   8  10   4        2.68        0.68      9.50 o 
 -10  11   4       42.45       48.33     11.26 o 
  -9  11   4       27.09       22.61      9.46 o 
  -8  11   4      160.46      190.19     14.45 o 
  -7  11   4       79.56       70.42     10.82 o 
  -6  11   4       36.89       52.00      7.60 o 
  -5  11   4       13.81       13.38      6.73 o 
  -4  11   4      255.45      232.15     11.31 o 
  -3  11   4      171.12      187.06     10.20 o 
  -2  11   4       62.40       68.74      7.66 o 
  -1  11   4      239.56      207.08     12.87 o 
   0  11   4        0.06       -5.96      7.77 o 
   1  11   4      336.33      341.80     31.66 o 
   2  11   4      712.83      698.72     24.93 o 
   3  11   4      115.77       86.21     12.66 o 
   4  11   4      344.79      399.47     19.81 o 
   5  11   4      322.06      325.13     18.37 o 
   6  11   4       35.30       42.40     11.15 o 
   7  11   4        0.11       -4.21      9.78 o 
  -9  12   4       98.18       95.41     12.88 o 
  -8  12   4      113.02      147.33     13.87 o 
  -7  12   4        0.37        8.71      8.75 o 
  -6  12   4       19.82       23.29      9.50 o 
  -5  12   4        3.25        0.96      6.73 o 
  -4  12   4       16.85       -0.85      8.41 o 
  -3  12   4        2.75        3.96      6.40 o 
  -2  12   4        0.02       -8.31      8.39 o 
  -1  12   4       46.36       33.99     10.03 o 
   0  12   4       87.00       90.03     20.58 o 
   1  12   4        9.21       12.48      9.78 o 
   2  12   4       11.49        8.21     10.29 o 
   3  12   4        0.96       18.20      9.89 o 
   4  12   4        0.63       -1.98      9.51 o 
   5  12   4       69.31       85.40     13.07 o 
   6  12   4      267.72      307.60     19.49 o 
  -8  13   4       50.25       66.13     12.55 o 
  -7  13   4        0.44       -0.36      9.12 o 
  -6  13   4       14.70        4.93      9.32 o 
  -5  13   4        0.33        1.74      8.34 o 
  -4  13   4       13.93        6.19      7.12 o 
  -3  13   4        3.12        5.94     10.68 o 
  -2  13   4       55.56       38.78     10.07 o 
  -1  13   4       19.89       -1.22      9.22 o 
   0  13   4        6.94       -8.26      8.90 o 
   1  13   4        4.41       -7.12      9.22 o 
   2  13   4      191.30      168.88     14.82 o 
   3  13   4       81.00       91.24     13.70 o 
   4  13   4        6.51       14.62     10.59 o 
  -5  14   4       16.47       37.20     15.04 o 
  -4  14   4        0.48        3.17     13.45 o 
  -3  14   4       19.68       44.42     10.63 o 
  -2  14   4        1.97       -4.77      9.22 o 
  -1  14   4       49.23       47.51     11.75 o 
   0  14   4       36.22       53.72     18.60 o 
   1  14   4       12.85       34.05     15.43 o 
   2  14   4      402.43      542.99     24.34 o 
  -3 -15   5      147.48      172.12     29.28 o 
  -2 -15   5       62.59      118.34     12.83 o 
  -1 -15   5      345.20      304.69     26.12 o 
   0 -15   5       12.79       38.78     15.83 o 
   1 -15   5       16.75       29.68     10.07 o 
   2 -15   5        2.62       13.85      9.51 o 
   3 -15   5       11.85       17.66      9.69 o 
   4 -15   5       12.06       13.03     17.81 o 
   5 -15   5      422.50      513.11     26.12 o 
  -5 -14   5        0.10       -4.75     11.08 o 
  -4 -14   5       15.58       16.06     16.22 o 
  -3 -14   5      257.12      248.50     15.64 o 
  -2 -14   5      357.04      343.52     17.32 o 
  -1 -14   5       40.77       47.11      9.23 o 
   0 -14   5       46.69       76.97     11.19 o 
   1 -14   5       45.39       71.02     10.90 o 
   2 -14   5        0.13       -6.33      7.60 o 
   3 -14   5       32.02       41.06     10.25 o 
   4 -14   5       14.05       19.55      9.50 o 
   5 -14   5        0.33       15.65      9.69 o 
   6 -14   5      108.18      131.66     14.52 o 
   7 -14   5      814.18      911.29     55.40 o 
  -7 -13   5      284.07      335.95     18.69 o 
  -6 -13   5        2.85        3.96      8.90 o 
  -5 -13   5        5.16       17.41      8.95 o 
  -4 -13   5      142.37      127.02     12.87 o 
  -3 -13   5        9.45        4.35      7.83 o 
  -2 -13   5        0.30        6.62      6.08 o 
  -1 -13   5        2.82       14.50      6.36 o 
   0 -13   5        0.61        9.52      6.14 o 
   1 -13   5        0.63        9.10      8.39 o 
   2 -13   5      513.60      518.23     27.70 o 
   3 -13   5       47.27       44.87     16.22 o 
   4 -13   5        0.62        2.06      8.17 o 
   5 -13   5       14.45       16.84      8.92 o 
   6 -13   5       77.86      107.44     13.29 o 
   7 -13   5        2.95       20.62     10.07 o 
   8 -13   5       69.12       64.65     12.72 o 
  -8 -12   5      679.52      800.30     26.79 o 
  -7 -12   5      154.02      163.73     13.63 o 
  -6 -12   5       17.78       17.99      9.22 o 
  -5 -12   5       35.43       50.62     13.85 o 
  -4 -12   5      109.11       85.61      8.14 o 
  -3 -12   5        0.01        2.20      6.23 o 
  -2 -12   5       19.41        9.23      6.08 o 
  -1 -12   5      128.77      112.67      9.58 o 
   0 -12   5      342.00      334.86     13.27 o 
   1 -12   5      580.18      536.39     17.68 o 
   2 -12   5        7.72       19.05     30.86 o 
   3 -12   5        3.65       11.98      7.60 o 
   4 -12   5       16.27        0.52      7.76 o 
   5 -12   5       46.65       55.23     10.25 o 
   6 -12   5      206.34      214.39     14.99 o 
   7 -12   5      296.73      307.67     18.06 o 
   8 -12   5       34.10       47.64     11.40 o 
   9 -12   5        1.01        6.55     10.07 o 
  -9 -11   5        1.44        4.55      8.75 o 
  -8 -11   5      468.24      512.90     20.61 o 
  -7 -11   5      165.91      189.69     14.20 o 
  -6 -11   5        3.81        9.39      8.71 o 
  -5 -11   5      149.82      181.67     10.03 o 
  -4 -11   5       93.04      108.87     15.40 o 
  -3 -11   5       17.55       18.20      6.40 o 
  -2 -11   5      333.95      308.24     14.08 o 
  -1 -11   5       45.06       59.84      6.63 o 
   0 -11   5       64.37       56.60      7.37 o 
   1 -11   5       22.66       23.57      5.07 o 
   2 -11   5       98.05       73.67      7.82 o 
   3 -11   5      699.39      622.16     20.85 o 
   4 -11   5      190.13      162.31     12.51 o 
   5 -11   5       18.49       25.25      9.12 o 
   6 -11   5       57.92       41.07     16.22 o 
   7 -11   5       46.92       47.94     10.82 o 
   8 -11   5        2.90       12.32      9.50 o 
   9 -11   5       27.56       31.33     10.07 o 
  10 -11   5        0.89       10.16     10.24 o 
 -10 -10   5       14.40        8.13      9.12 o 
  -9 -10   5       66.40       67.52     12.27 o 
  -8 -10   5       23.48       26.07      9.89 o 
  -7 -10   5       80.17       89.78     10.82 o 
  -6 -10   5       18.77       21.53      6.63 o 
  -5 -10   5       22.75       32.88      6.96 o 
  -4 -10   5       56.88       58.64      6.96 o 
  -3 -10   5     1156.33     1134.82     21.62 o 
  -2 -10   5     2670.65     2668.57     38.66 o 
  -1 -10   5       38.67       35.49      5.74 o 
   0 -10   5     1570.03     1435.92     31.98 o 
   1 -10   5      115.88      115.39      7.24 o 
   2 -10   5      330.38      285.02      9.23 o 
   3 -10   5       39.79       40.33      7.60 o 
   4 -10   5     1495.89     1398.72     50.25 o 
   5 -10   5       80.07       81.83     17.01 o 
   6 -10   5      906.92      797.96     31.26 o 
   7 -10   5       25.75       33.76      9.89 o 
   8 -10   5       25.39       14.38      9.66 o 
   9 -10   5      415.21      423.52     20.91 o 
  10 -10   5      231.13      216.62     16.62 o 
  11 -10   5       60.28       84.04     13.69 o 
 -11  -9   5        0.24        0.00     13.45 o 
 -10  -9   5       42.74       47.16      9.69 o 
  -9  -9   5      157.53      205.77     28.49 o 
  -8  -9   5      360.33      374.91     13.68 o 
  -7  -9   5      505.65      542.69     15.62 o 
  -6  -9   5        0.73       -4.93      5.46 o 
  -5  -9   5      152.02      169.08      8.93 o 
  -4  -9   5      282.46      312.15     11.08 o 
  -3  -9   5       24.08       35.19      5.55 o 
  -2  -9   5      361.43      401.62     11.72 o 
  -1  -9   5      138.86      179.96      7.88 o 
   0  -9   5     1177.49     1199.50     20.54 o 
   1  -9   5       42.82       50.71      7.29 o 
   2  -9   5       21.99       21.11      6.96 o 
   3  -9   5     2424.83     2267.46     64.76 o 
   4  -9   5        2.31       -3.66      5.39 o 
   5  -9   5      563.30      556.12     19.15 o 
   6  -9   5       20.01       10.70      9.10 o 
   7  -9   5        3.90        5.21      7.76 o 
   8  -9   5       14.08       -2.02     10.29 o 
   9  -9   5       54.03       61.85     11.22 o 
  10  -9   5       96.49       88.87     12.72 o 
  11  -9   5      427.96      476.07     23.19 o 
 -11  -8   5       24.13       24.53     15.04 o 
 -10  -8   5       44.93       37.67      8.55 o 
  -9  -8   5       70.79       71.01      7.80 o 
  -8  -8   5      861.58      891.46     19.75 o 
  -7  -8   5      236.47      205.21      9.76 o 
  -6  -8   5       53.24       55.90      6.50 o 
  -5  -8   5      848.28      836.16     21.56 o 
  -4  -8   5       91.33       85.53      6.73 o 
  -3  -8   5        0.00        4.95      6.95 o 
  -2  -8   5      539.81      480.98     12.11 o 
  -1  -8   5      197.85      228.12      8.44 o 
   0  -8   5     1736.72     1707.72     25.46 o 
   1  -8   5        0.24       -0.93      3.42 o 
   2  -8   5      385.57      310.88      8.98 o 
   3  -8   5       28.60       26.61      4.22 o 
   4  -8   5      470.79      451.79     18.99 o 
   5  -8   5      506.44      479.10     16.92 o 
   6  -8   5      580.40      528.19     18.63 o 
   7  -8   5     1491.93     1439.05     51.84 o 
   8  -8   5      121.03      137.54     12.16 o 
   9  -8   5       29.84       33.34      9.66 o 
  10  -8   5      402.53      370.79     23.35 o 
  11  -8   5        1.57      -17.49      8.75 o 
  12  -8   5       15.69        9.07     11.22 o 
 -12  -7   5       26.80       47.48     16.62 o 
 -11  -7   5       12.13       18.36      7.90 o 
 -10  -7   5       93.40       91.07      8.46 o 
  -9  -7   5        2.25       19.27      7.21 o 
  -8  -7   5      219.99      172.39      9.07 o 
  -7  -7   5      461.16      474.95     14.39 o 
  -6  -7   5        3.58        0.63      4.30 o 
  -5  -7   5      413.20      448.25     11.95 o 
  -4  -7   5       12.52       12.34      4.06 o 
  -3  -7   5      682.39      628.14     16.65 o 
  -2  -7   5       41.99       32.62      4.70 o 
  -1  -7   5       53.53       73.21      5.33 o 
   0  -7   5     1136.35     1169.83     18.66 o 
   1  -7   5        0.70        7.62      3.61 o 
   3  -7   5       47.39       52.15      6.65 o 
   4  -7   5       42.59       47.12      6.85 o 
   5  -7   5     1128.16     1120.17     26.14 o 
   6  -7   5      380.59      395.89     15.40 o 
   7  -7   5      795.77      795.17     23.74 o 
   8  -7   5       63.82       66.48      9.69 o 
   9  -7   5      619.00      584.08     22.05 o 
  10  -7   5        2.36       -1.75      8.92 o 
  11  -7   5      491.23      544.76     40.76 o 
  12  -7   5       36.85       53.28     12.02 o 
 -12  -6   5      337.85      375.12     28.49 o 
 -11  -6   5        6.79        8.23      6.04 o 
 -10  -6   5      402.36      372.24     13.16 o 
  -9  -6   5       82.09       79.78      7.33 o 
  -8  -6   5      754.41      653.48     15.59 o 
  -7  -6   5        0.94        3.61      4.12 o 
  -6  -6   5      978.02      930.06     22.05 o 
  -5  -6   5      146.61      135.70      6.75 o 
  -4  -6   5       11.09       18.82      4.24 o 
  -3  -6   5      411.33      394.89     13.80 o 
  -2  -6   5        8.72       41.73     23.27 o 
  -1  -6   5      105.56       93.88      4.92 o 
   0  -6   5     7419.14     7857.02     90.76 o 
   1  -6   5       40.98       25.06      3.02 o 
   2  -6   5    11009.64    11337.58    134.89 o 
   3  -6   5      119.49      151.10      9.12 o 
   4  -6   5     1566.89     1588.21     39.17 o 
   5  -6   5        4.49        3.33      5.12 o 
   6  -6   5      217.65      208.73     12.66 o 
   7  -6   5       93.89      119.05     10.07 o 
   8  -6   5      462.13      429.13     18.24 o 
   9  -6   5       55.79       49.81     10.07 o 
  10  -6   5      308.88      315.52     17.46 o 
  11  -6   5        1.58       -9.65      8.55 o 
  12  -6   5      156.76      184.70     28.89 o 
 -13  -5   5      302.59      368.32     19.86 o 
 -12  -5   5      224.24      235.20     16.22 o 
 -11  -5   5       23.06       24.79      6.41 o 
 -10  -5   5      367.76      318.49     12.45 o 
  -9  -5   5       63.51       55.25      6.22 o 
  -8  -5   5       69.26       83.86      6.40 o 
  -7  -5   5       48.71       59.13      5.36 o 
  -6  -5   5     1183.57     1168.43     19.64 o 
  -5  -5   5       35.77       55.43      5.23 o 
  -4  -5   5      129.96      135.00      6.27 o 
  -3  -5   5       21.12       33.28      3.51 o 
  -2  -5   5      967.72      995.16     33.85 o 
  -1  -5   5       24.20       15.54      9.50 o 
   0  -5   5      387.04      327.09      9.22 o 
   1  -5   5      200.40      270.15      7.77 o 
   2  -5   5       60.62       51.57      5.12 o 
   3  -5   5      371.51      411.29     17.41 o 
   4  -5   5     1157.16     1201.34     25.58 o 
   5  -5   5       25.71        6.85      5.51 o 
   6  -5   5        1.14        4.82      3.56 o 
   7  -5   5        8.14       15.62      3.78 o 
   8  -5   5       85.65       39.05      8.34 o 
   9  -5   5      115.91      137.40     12.36 o 
  10  -5   5        0.01       30.42     12.66 o 
  11  -5   5      526.62      525.97     22.76 o 
  12  -5   5       12.91        0.88      9.78 o 
 -13  -4   5        2.95        5.68      9.32 o 
 -12  -4   5      230.27      234.25     24.53 o 
 -11  -4   5       27.67       44.12      6.89 o 
 -10  -4   5       27.15       29.26      6.30 o 
  -9  -4   5      132.49       89.91      6.89 o 
  -8  -4   5      119.52      147.86      7.29 o 
  -7  -4   5      419.09      408.93     10.71 o 
  -6  -4   5     1370.21     1365.46     21.40 o 
  -5  -4   5        2.47        2.29      3.60 o 
  -4  -4   5       46.92       40.81      3.45 o 
  -3  -4   5      165.69      176.19      5.90 o 
  -2  -4   5     3617.36     3448.58     42.04 o 
  -1  -4   5     1640.47     1638.00     21.82 o 
   0  -4   5     1694.93     1501.96     20.09 o 
   1  -4   5       37.61       64.96      6.36 o 
   2  -4   5     3720.85     3750.78     56.87 o 
   3  -4   5      518.86      494.61     15.04 o 
   4  -4   5      334.10      340.89     11.94 o 
   5  -4   5      213.29      227.05      6.39 o 
   6  -4   5       82.18       80.09      5.26 o 
   7  -4   5        6.51        5.67      3.25 o 
   8  -4   5      324.80      300.22      9.79 o 
   9  -4   5     1253.50     1178.16     34.27 o 
  10  -4   5       88.52       99.83     11.94 o 
  11  -4   5      445.33      425.73     20.61 o 
  12  -4   5       26.52       21.91     10.59 o 
  13  -4   5       69.94       88.76     13.86 o 
 -13  -3   5        2.21       -4.75      9.51 o 
 -12  -3   5       55.36       40.44     10.59 o 
 -11  -3   5       16.37       19.95      6.23 o 
 -10  -3   5      246.42      271.76     21.00 o 
  -9  -3   5       49.83       50.95      6.02 o 
  -8  -3   5      221.87      236.79     10.22 o 
  -7  -3   5     1048.38      969.69     17.34 o 
  -6  -3   5     2818.13     2945.04     38.52 o 
  -5  -3   5       75.26      108.65      7.89 o 
  -4  -3   5      102.83      111.96      4.51 o 
  -3  -3   5     1200.34     1213.11     17.10 o 
  -2  -3   5      292.85      322.91      6.90 o 
  -1  -3   5       73.78       64.24      3.04 o 
   0  -3   5     2368.56     2589.66     31.53 o 
   1  -3   5     3929.90     4114.36     48.15 o 
   2  -3   5      452.75      544.13     11.31 o 
   3  -3   5     1788.03     1797.16     23.59 o 
   4  -3   5     3391.13     3623.43     44.55 o 
   5  -3   5        1.40        5.03      4.97 o 
   6  -3   5      336.82      350.42      9.20 o 
   7  -3   5      124.23      114.37      6.22 o 
   8  -3   5        4.03        8.90      4.12 o 
   9  -3   5       24.50       26.16      5.25 o 
  10  -3   5       10.40        9.74      8.08 o 
  11  -3   5        2.97      -11.43     10.29 o 
  12  -3   5       88.18       86.73     12.83 o 
  13  -3   5        6.61        4.98     10.34 o 
 -14  -2   5       30.48       29.55     11.46 o 
 -13  -2   5      307.63      306.78     18.13 o 
 -12  -2   5       60.00       49.68     11.03 o 
 -11  -2   5       64.52       63.88      7.26 o 
 -10  -2   5      822.89      771.79     39.77 o 
  -9  -2   5      312.71      333.80     11.01 o 
  -8  -2   5        8.58       14.33      4.02 o 
  -7  -2   5      104.11      146.55      7.68 o 
  -6  -2   5     4472.67     4601.98     59.70 o 
  -5  -2   5     2444.10     2485.85     43.63 o 
  -4  -2   5      720.95      815.04     13.08 o 
  -3  -2   5      772.68      735.25     16.12 o 
  -2  -2   5     2509.82     2367.14     37.13 o 
  -1  -2   5      835.10      911.19     12.75 o 
   0  -2   5     3171.00     3425.86     40.40 o 
   1  -2   5     3741.62     3936.54     46.03 o 
   2  -2   5     1745.48     1748.40     22.76 o 
   3  -2   5      234.16      269.19      6.49 o 
   4  -2   5    10903.20    11138.20    126.49 o 
   5  -2   5      205.53      180.76     10.71 o 
   6  -2   5      360.79      338.99      9.63 o 
   7  -2   5       12.88       19.71      4.41 o 
   8  -2   5        2.10        0.71      4.30 o 
   9  -2   5      267.68      276.07     10.85 o 
  10  -2   5        6.34        7.64      6.04 o 
  11  -2   5        4.52        8.95      6.10 o 
  12  -2   5        7.16       19.47     22.16 o 
  13  -2   5      122.53      137.75     14.76 o 
 -14  -1   5        2.26       12.11     10.65 o 
 -13  -1   5       21.60       32.77     10.65 o 
 -12  -1   5      118.59      117.39     14.25 o 
 -11  -1   5      392.70      371.26     14.15 o 
 -10  -1   5      524.89      506.79     13.88 o 
  -9  -1   5      567.08      556.78     13.68 o 
  -8  -1   5     1748.97     1749.31     42.42 o 
  -7  -1   5       35.11       38.53      5.72 o 
  -6  -1   5      291.53      279.35      7.69 o 
  -5  -1   5     9409.05     9469.13    192.35 o 
  -4  -1   5     1809.64     2041.75     33.13 o 
  -3  -1   5      170.08      195.86      7.21 o 
  -2  -1   5       10.12       26.81      2.63 o 
  -1  -1   5     1026.28     1048.74     14.03 o 
   0  -1   5     1637.24     1567.52     20.03 o 
   1  -1   5     2843.96     2983.45     35.73 o 
   2  -1   5     2186.56     2303.47     28.90 o 
   3  -1   5       55.41       72.02      3.94 o 
   4  -1   5       24.45       12.66      3.02 o 
   5  -1   5      125.16      127.96      6.77 o 
   6  -1   5      239.36      187.75      7.55 o 
   7  -1   5       72.03       66.37      5.82 o 
   8  -1   5      507.59      452.81     13.31 o 
   9  -1   5      123.65      132.13     10.81 o 
  10  -1   5        6.87       -1.93      6.61 o 
  11  -1   5       89.81       87.99      8.47 o 
  12  -1   5      123.93      131.07     10.75 o 
  13  -1   5        0.82       12.07      9.78 o 
 -14   0   5      134.84      161.30     15.40 o 
 -13   0   5       29.99       29.38     10.65 o 
 -12   0   5      394.86      436.15     19.72 o 
 -11   0   5      449.17      422.63     13.71 o 
 -10   0   5      691.20      672.01     15.90 o 
  -9   0   5     1848.99     1726.47     27.39 o 
  -8   0   5     1086.82     1073.56     21.28 o 
  -7   0   5       23.17       22.48      4.07 o 
  -6   0   5     2719.83     2883.31     37.16 o 
  -5   0   5      998.51     1094.94     17.06 o 
  -4   0   5    10982.31    11007.25    106.67 o 
  -3   0   5        0.81        4.73      4.29 o 
  -2   0   5     1396.45     1467.41     15.91 o 
  -1   0   5    11999.92    11716.49    130.77 o 
   0   0   5     2336.74     2571.65     31.04 o 
   1   0   5        4.12        4.81      2.10 o 
   2   0   5     3421.82     3425.07     41.26 o 
   3   0   5     2384.89     2275.48     29.54 o 
   4   0   5     3306.31     3394.55     42.63 o 
   5   0   5      270.91      259.27      9.07 o 
   6   0   5       24.63       36.45      4.71 o 
   7   0   5        0.02        0.31      5.48 o 
   8   0   5      113.96      111.19      7.28 o 
   9   0   5        2.19        7.03      5.90 o 
  10   0   5        4.37        3.96      6.02 o 
  11   0   5       88.78       89.73      8.80 o 
  12   0   5      412.63      493.06     16.82 o 
  13   0   5      334.01      375.48     26.91 o 
 -14   1   5        6.81       -2.84      9.89 o 
 -13   1   5        2.13        1.06     16.62 o 
 -12   1   5       88.62      112.54     12.66 o 
 -11   1   5      189.96      192.69     18.18 o 
 -10   1   5      394.96      381.01     12.20 o 
  -9   1   5      208.63      229.47     12.68 o 
  -8   1   5      862.55      843.95     30.86 o 
  -7   1   5       81.30       96.69      5.29 o 
  -6   1   5       21.71       33.09      3.79 o 
  -5   1   5        0.34        2.35      2.98 o 
  -4   1   5     3055.26     2883.72     35.61 o 
  -3   1   5      768.66      748.08     11.39 o 
  -2   1   5      716.60      682.51     14.63 o 
  -1   1   5     3513.27     3560.72     42.11 o 
   0   1   5     2001.00     2074.91     25.87 o 
   1   1   5     1989.81     1880.73     24.35 o 
   2   1   5      124.75      130.77      4.66 o 
   3   1   5      112.33      132.94      4.98 o 
   4   1   5      265.19      249.27      7.55 o 
   5   1   5      110.33      132.25      6.29 o 
   6   1   5     1124.48      995.26     18.10 o 
   7   1   5     2094.57     2092.30     31.52 o 
   8   1   5     1400.49     1506.58     25.89 o 
   9   1   5        3.68        5.98      5.70 o 
  10   1   5        1.83        6.46      6.36 o 
  11   1   5       68.59       93.18      8.96 o 
  12   1   5      166.95      174.47     17.01 o 
 -14   2   5        5.26        5.33      9.81 o 
 -13   2   5       61.88       51.44     13.45 o 
 -12   2   5        1.84        1.98      6.08 o 
 -11   2   5      494.53      496.59     14.58 o 
 -10   2   5      170.05      198.43      9.10 o 
  -9   2   5      270.11      286.73      9.87 o 
  -8   2   5      498.85      483.66     11.85 o 
  -7   2   5      976.79     1130.84     19.20 o 
  -6   2   5       17.22       12.44      3.69 o 
  -5   2   5       52.57       42.93      3.13 o 
  -4   2   5       33.80       22.34      2.47 o 
  -3   2   5      161.76      130.17      4.58 o 
  -2   2   5      551.15      506.57      9.07 o 
  -1   2   5       28.77       20.78      2.41 o 
   0   2   5     1963.05     2053.49     26.18 o 
   1   2   5     3750.76     3825.95     51.86 o 
   2   2   5     3048.90     3378.04     35.59 o 
   3   2   5      718.01      759.98     12.69 o 
   4   2   5      590.68      681.43     12.81 o 
   5   2   5        0.25        2.87      4.22 o 
   6   2   5        1.34        1.08      3.62 o 
   7   2   5      100.76      106.11     13.42 o 
   8   2   5      860.33      930.92     19.29 o 
   9   2   5      174.56      200.09      9.99 o 
  10   2   5      599.71      585.28     22.86 o 
  11   2   5        5.12        3.06      8.34 o 
  12   2   5        0.09       -2.99      8.66 o 
 -14   3   5        0.26        3.63      9.66 o 
 -13   3   5        6.68        0.74     10.29 o 
 -12   3   5        2.38       10.32      6.28 o 
 -11   3   5      154.09      138.72      8.82 o 
 -10   3   5        6.67       12.18      5.14 o 
  -9   3   5       11.91       14.09      4.56 o 
  -8   3   5        1.75        4.84      3.53 o 
  -7   3   5        9.29       16.08      3.56 o 
  -6   3   5        6.56        1.77      3.13 o 
  -5   3   5     2681.22     2774.45     63.57 o 
  -4   3   5       23.58       15.70      4.69 o 
  -3   3   5       19.22       44.85      3.86 o 
  -2   3   5      153.29      182.96      5.58 o 
  -1   3   5      180.58      236.37      6.20 o 
   0   3   5      115.67      115.11      4.39 o 
   1   3   5       33.99       48.96      7.52 o 
   2   3   5      529.68      493.61     13.14 o 
   3   3   5      103.92      112.23      7.54 o 
   4   3   5      183.54      204.97      9.33 o 
   5   3   5      679.26      764.52     14.43 o 
   6   3   5      529.93      571.96     15.80 o 
   7   3   5      395.79      399.84     13.66 o 
   8   3   5      142.18       96.55     10.34 o 
   9   3   5      126.53      116.09     11.75 o 
  10   3   5      137.99      131.86     12.58 o 
  11   3   5       54.73       70.51     11.19 o 
  12   3   5       18.43       29.02     10.34 o 
 -14   4   5       73.23       94.18     22.95 o 
 -13   4   5        6.00       15.54      8.92 o 
 -12   4   5        4.94       -0.17      6.08 o 
 -11   4   5       83.73       76.36      9.23 o 
 -10   4   5        0.01       -1.42      5.10 o 
  -9   4   5      297.42      292.10     10.42 o 
  -8   4   5      101.23      101.90      6.50 o 
  -7   4   5      393.08      385.64     10.35 o 
  -6   4   5     1159.13     1053.48     18.03 o 
  -5   4   5      411.55      384.83     10.12 o 
  -4   4   5       53.32       81.03      4.71 o 
  -3   4   5     2344.70     2232.22     29.92 o 
  -2   4   5       51.76       55.26      3.94 o 
  -1   4   5      142.64      122.50      4.98 o 
   0   4   5       49.83       44.65      3.09 o 
   1   4   5      251.67      232.34      9.46 o 
   2   4   5     1153.45     1236.58     24.90 o 
   3   4   5       56.83       38.78      6.98 o 
   4   4   5      926.51      969.76     22.66 o 
   5   4   5       43.27       33.43      3.78 o 
   6   4   5        6.74        2.16      3.35 o 
   7   4   5        0.63        1.65      6.73 o 
   8   4   5       10.91        1.15     11.87 o 
   9   4   5        0.55        2.37      8.39 o 
  10   4   5        7.46       -9.97     21.37 o 
  11   4   5        7.35       12.18      9.22 o 
 -13   5   5      137.91      117.13     23.74 o 
 -12   5   5        0.42        4.44      7.58 o 
 -11   5   5      280.28      289.35     17.84 o 
 -10   5   5      149.29      168.21      8.82 o 
  -9   5   5      325.73      346.64     11.76 o 
  -8   5   5       34.11       49.61      5.54 o 
  -7   5   5      202.96      183.18      7.68 o 
  -6   5   5     1277.94     1275.76     21.03 o 
  -5   5   5        1.20       -0.93      3.69 o 
  -4   5   5     1012.42     1034.67     25.07 o 
  -3   5   5        9.51        4.80      3.90 o 
  -2   5   5      258.94      246.52     10.54 o 
  -1   5   5        8.45       20.70      6.18 o 
   0   5   5        1.42        3.63      5.11 o 
   1   5   5       34.48       54.01      6.98 o 
   2   5   5      295.69      324.78     16.62 o 
   3   5   5      174.92      192.17     10.34 o 
   4   5   5      531.25      562.57     17.57 o 
   5   5   5      273.51      267.62     12.83 o 
   6   5   5        1.49       -0.14      7.12 o 
   7   5   5      136.41      126.56     10.90 o 
   8   5   5       59.77       52.68     12.27 o 
   9   5   5      265.81      286.43     28.49 o 
  10   5   5      115.22      123.41     13.14 o 
  11   5   5       27.81       32.36     10.59 o 
 -13   6   5       43.31       34.03     19.78 o 
 -12   6   5       70.30      104.04     12.27 o 
 -11   6   5       54.98       58.36      7.45 o 
 -10   6   5      171.29      178.62      9.37 o 
  -9   6   5      376.32      393.00     20.26 o 
  -8   6   5      464.01      479.38     16.37 o 
  -7   6   5       62.92       75.69      5.96 o 
  -6   6   5       47.39       43.09      4.84 o 
  -5   6   5        1.78        1.21      3.98 o 
  -4   6   5      130.53      126.27      8.85 o 
  -3   6   5     2815.54     2995.68     61.31 o 
  -2   6   5     6316.14     6491.44     78.22 o 
  -1   6   5       77.33       97.96      6.49 o 
   0   6   5     4845.88     4591.90     65.60 o 
   1   6   5      163.42      172.87      9.46 o 
   2   6   5       90.82      112.43      8.66 o 
   3   6   5      119.12      110.57      9.12 o 
   4   6   5       20.56       33.30      7.42 o 
   5   6   5      535.54      564.96     19.00 o 
   6   6   5        3.69        5.14     13.85 o 
   7   6   5     1737.84     1619.27     52.23 o 
   8   6   5       84.36       78.45     11.15 o 
   9   6   5        4.45       19.65      9.69 o 
  10   6   5       10.79        5.21      9.50 o 
  11   6   5       52.84       55.24     11.94 o 
 -13   7   5       42.99       75.18     22.95 o 
 -12   7   5      145.51      121.40     15.43 o 
 -11   7   5      595.46      588.20     21.66 o 
 -10   7   5      285.97      273.51     11.46 o 
  -9   7   5        6.78        9.61      5.79 o 
  -8   7   5      285.40      292.94     11.45 o 
  -7   7   5        0.30        1.17      4.71 o 
  -6   7   5      105.93       97.55      6.82 o 
  -5   7   5      133.50      130.39      7.23 o 
  -4   7   5     3337.40     3318.50     44.69 o 
  -3   7   5      772.95      819.21     16.40 o 
  -2   7   5       52.34       52.74      5.32 o 
  -1   7   5      534.41      546.06     12.79 o 
   0   7   5      409.80      497.14     11.50 o 
   1   7   5      211.46      234.93      7.99 o 
   2   7   5      150.31      182.60     10.82 o 
   3   7   5        0.07        6.43     11.48 o 
   4   7   5        5.14        4.25      6.65 o 
   5   7   5       18.67        5.31      7.60 o 
   6   7   5      259.08      234.00     14.26 o 
   7   7   5      406.75      415.34     19.81 o 
   8   7   5      244.39      195.22     14.76 o 
   9   7   5        7.08       10.36      9.69 o 
  10   7   5      203.53      206.44     15.88 o 
 -12   8   5       44.77       49.03     10.89 o 
 -11   8   5       10.24       22.36      8.96 o 
 -10   8   5      123.82      149.81     18.20 o 
  -9   8   5      287.82      341.81     12.82 o 
  -8   8   5        4.47        4.59      6.49 o 
  -7   8   5      546.32      484.42     13.90 o 
  -6   8   5      172.48      150.80     10.65 o 
  -5   8   5     1000.90      997.21     24.42 o 
  -4   8   5      763.45      732.49     16.57 o 
  -3   8   5       24.23       20.84      5.48 o 
  -2   8   5     2272.13     2201.14     32.89 o 
  -1   8   5      957.42      942.10     18.00 o 
   0   8   5      157.03      156.50      7.38 o 
   1   8   5       97.31      109.23      9.51 o 
   2   8   5      521.03      540.77     35.61 o 
   3   8   5        2.58       -1.39      6.85 o 
   4   8   5       93.05       89.77     12.66 o 
   5   8   5       66.73       59.14     10.25 o 
   6   8   5      365.65      345.24     37.99 o 
   7   8   5        5.83       14.72      9.78 o 
   8   8   5      574.61      585.83     25.32 o 
   9   8   5      261.36      266.84     17.06 o 
 -12   9   5        0.41        8.20      8.96 o 
 -11   9   5        0.09        1.35     11.08 o 
 -10   9   5       23.20       37.28      9.35 o 
  -9   9   5      520.28      547.92     31.66 o 
  -8   9   5        3.39       -7.23      5.17 o 
  -7   9   5       49.07       43.58      6.81 o 
  -6   9   5      710.16      716.84     17.71 o 
  -5   9   5      254.91      241.87     10.79 o 
  -4   9   5       31.39       32.39      6.23 o 
  -3   9   5        0.10       -1.34      4.86 o 
  -2   9   5        2.54        0.70      4.77 o 
  -1   9   5        0.23        5.38      4.46 o 
   0   9   5     1142.82     1057.81     19.45 o 
   1   9   5       13.10       20.17     15.43 o 
   2   9   5        8.91       10.12      7.98 o 
   3   9   5        0.25       -3.73      7.60 o 
   4   9   5     1313.71     1229.66     31.05 o 
   5   9   5        1.75       -1.56     20.18 o 
   6   9   5        8.34        3.63      9.46 o 
   7   9   5       52.93       51.57     11.22 o 
   8   9   5       83.72       94.08     13.14 o 
 -11  10   5       22.06       31.11      9.57 o 
 -10  10   5       12.10        4.82      8.75 o 
  -9  10   5       31.99       30.42      9.35 o 
  -8  10   5        6.13        4.85      8.03 o 
  -7  10   5       68.50       62.19      8.50 o 
  -6  10   5      195.04      187.88     10.43 o 
  -5  10   5      123.41      105.70      8.87 o 
  -4  10   5      925.79      914.38     32.01 o 
  -3  10   5      175.77      193.38     10.38 o 
  -2  10   5        0.00       -4.15      5.36 o 
  -1  10   5       71.60       88.27      9.80 o 
   0  10   5      695.84      738.52     41.55 o 
   1  10   5      216.73      170.69     12.83 o 
   2  10   5      100.90       68.61     10.34 o 
   3  10   5       10.35        2.25      8.66 o 
   4  10   5       14.29       10.68      9.51 o 
   5  10   5      379.97      405.20     19.86 o 
   6  10   5      236.36      281.22     24.93 o 
   7  10   5       14.72       14.29     10.46 o 
   8  10   5      142.50      177.94     17.41 o 
 -10  11   5       20.53       33.91     10.07 o 
  -9  11   5       43.44       56.75     11.13 o 
  -8  11   5        8.26       22.79      9.22 o 
  -7  11   5       44.15       35.27      9.50 o 
  -6  11   5       43.40       35.49      7.60 o 
  -5  11   5      106.68      113.99      9.07 o 
  -4  11   5      234.09      262.94     15.53 o 
  -3  11   5       91.16       93.46      8.97 o 
  -2  11   5       11.93       12.80      8.73 o 
  -1  11   5       13.83       17.88     11.48 o 
   0  11   5      256.78      285.11     22.95 o 
   1  11   5      164.38      119.81     12.58 o 
   2  11   5      199.93      212.56     33.24 o 
   3  11   5       12.39       23.62     10.59 o 
   4  11   5       10.01       29.28     10.46 o 
   5  11   5       28.82       36.80     18.60 o 
   6  11   5       43.50       41.63     17.81 o 
  -9  12   5       28.73       12.25      9.94 o 
  -8  12   5        4.85       13.45      9.50 o 
  -7  12   5       27.38       17.92      9.32 o 
  -6  12   5        2.16       -1.58     12.66 o 
  -5  12   5        9.59        0.37      6.69 o 
  -4  12   5       34.33       53.01      8.20 o 
  -3  12   5      288.49      295.64     32.05 o 
  -2  12   5       63.53       89.30     11.71 o 
  -1  12   5      146.87      153.06     15.83 o 
   0  12   5        5.96       15.94      9.32 o 
   1  12   5        0.26       13.48      9.69 o 
   2  12   5        7.33        8.14     15.04 o 
   3  12   5       18.26       12.93      9.89 o 
   4  12   5        5.62        6.61     10.07 o 
   5  12   5       18.94       33.02     13.85 o 
  -7  13   5       34.47       47.28     11.03 o 
  -6  13   5       46.04       58.56     17.41 o 
  -5  13   5       83.50       83.84     12.02 o 
  -4  13   5      263.80      250.83     21.76 o 
  -3  13   5       24.67       33.46      9.78 o 
  -2  13   5       10.50        4.00     14.64 o 
  -1  13   5        1.55       -7.38      8.55 o 
   0  13   5       46.93       72.00     12.27 o 
   1  13   5      142.68      161.99     14.82 o 
   2  13   5      103.54       78.62     12.83 o 
   3  13   5       11.08       21.64     11.38 o 
  -5  14   5       16.03       20.58     15.04 o 
  -4  14   5        0.70      -20.58     10.29 o 
  -3  14   5       47.98       33.43     11.46 o 
  -2  14   5       95.92      106.39     13.14 o 
  -1  14   5        1.35      -17.48      9.78 o 
   0  14   5       24.11       19.36     10.90 o 
   1  14   5      105.85      124.59     26.91 o 
  -3 -15   6       62.54       64.74     16.22 o 
  -2 -15   6       73.45      138.32     21.37 o 
  -1 -15   6       59.97       54.61     15.83 o 
   0 -15   6       17.07       18.60      9.51 o 
   1 -15   6      231.00      257.00     30.86 o 
   2 -15   6        2.88        9.07      9.12 o 
   3 -15   6      326.91      399.50     20.28 o 
   4 -15   6      207.66      209.97     16.11 o 
  -5 -14   6       84.21       90.35     13.06 o 
  -4 -14   6       52.53       42.34      9.78 o 
  -3 -14   6        1.06        6.71      8.10 o 
  -2 -14   6      295.03      376.77     23.67 o 
  -1 -14   6       57.55       64.12      8.26 o 
   0 -14   6       21.61       18.99      8.95 o 
   1 -14   6       58.61       62.09     10.68 o 
   2 -14   6      122.26      167.55     13.96 o 
   3 -14   6       28.43       19.78      9.51 o 
   4 -14   6        8.84       12.11     11.48 o 
   5 -14   6        5.81       10.29     11.08 o 
   6 -14   6       15.67       33.64     11.22 o 
  -7 -13   6      133.84      141.09     32.45 o 
  -6 -13   6       95.30       75.65     11.46 o 
  -5 -13   6        0.05        9.50      8.95 o 
  -4 -13   6      281.46      349.40     31.26 o 
  -3 -13   6      285.04      311.48     13.25 o 
  -2 -13   6      222.36      238.97     11.40 o 
  -1 -13   6      511.77      488.28     18.10 o 
   0 -13   6        5.49       19.70      6.04 o 
   1 -13   6       47.95       47.48     13.45 o 
   2 -13   6      152.99      145.96     12.51 o 
   3 -13   6      139.94      134.69     12.83 o 
   4 -13   6       50.30       28.42      9.69 o 
   5 -13   6       12.03       12.08      9.32 o 
   6 -13   6        0.45       -0.45      8.75 o 
   7 -13   6        0.80       13.82     10.07 o 
   8 -13   6       26.97       29.70     11.79 o 
  -8 -12   6      143.01      170.95     30.86 o 
  -7 -12   6       66.85       52.23     22.55 o 
  -6 -12   6        8.75       -4.31     11.08 o 
  -5 -12   6        1.19        9.72      7.98 o 
  -4 -12   6      143.84      146.19     11.89 o 
  -3 -12   6        8.30       12.86      7.88 o 
  -2 -12   6       93.90       94.25      8.22 o 
  -1 -12   6       21.58       34.56      6.62 o 
   0 -12   6      464.06      442.51     13.50 o 
   1 -12   6      246.37      245.48     12.14 o 
   2 -12   6      592.31      509.17     36.40 o 
   3 -12   6       24.91       22.63      8.17 o 
   4 -12   6      111.72      129.87     12.51 o 
   5 -12   6       48.66       48.13     11.08 o 
   6 -12   6        0.53       -2.03      8.75 o 
   7 -12   6      244.10      236.74     16.34 o 
   8 -12   6      322.23      321.35     37.59 o 
   9 -12   6       24.00       25.96     11.22 o 
  -9 -11   6      111.50      142.25     13.29 o 
  -8 -11   6      167.82      168.46     13.29 o 
  -7 -11   6      193.34      161.33     26.51 o 
  -6 -11   6        6.97       10.69      6.48 o 
  -5 -11   6      211.82      213.28     10.63 o 
  -4 -11   6        0.78        4.54      6.02 o 
  -3 -11   6      474.70      488.14     14.30 o 
  -2 -11   6      469.48      456.17     13.95 o 
  -1 -11   6      271.31      266.98     10.57 o 
   0 -11   6       40.35       62.22      6.24 o 
   1 -11   6      729.94      692.05     36.40 o 
   2 -11   6       17.87       23.77      7.98 o 
   3 -11   6      238.15      250.58     13.96 o 
   4 -11   6      143.83      138.81     12.66 o 
   5 -11   6      321.15      313.61     16.68 o 
   6 -11   6       18.77       21.37      8.34 o 
   7 -11   6      106.69       85.55     11.56 o 
   8 -11   6       50.77       77.82     23.74 o 
   9 -11   6      114.28      114.02     13.86 o 
  10 -11   6        0.04      -10.34      8.63 o 
 -10 -10   6        5.76       15.83      8.75 o 
  -9 -10   6       34.78       15.24      8.34 o 
  -8 -10   6       96.41      108.36     17.41 o 
  -7 -10   6        7.30        0.38      8.68 o 
  -6 -10   6       25.58       19.67      6.50 o 
  -5 -10   6      267.42      258.54     11.13 o 
  -4 -10   6      449.41      400.18     13.06 o 
  -3 -10   6      752.15      785.51     19.48 o 
  -2 -10   6       56.27       57.10      6.48 o 
  -1 -10   6      666.74      664.74     20.71 o 
   0 -10   6        8.56        7.36      4.58 o 
   1 -10   6      489.78      558.41     15.66 o 
   2 -10   6     1087.50     1172.13     19.82 o 
   3 -10   6       61.53       56.51      7.98 o 
   4 -10   6       40.48       52.08      8.75 o 
   5 -10   6     1002.78      958.46     52.63 o 
   6 -10   6      235.50      189.56     13.29 o 
   7 -10   6       11.81       21.60      9.89 o 
   8 -10   6        4.40        5.17      9.32 o 
   9 -10   6      183.80      170.63     14.62 o 
  10 -10   6       11.08        6.75     10.46 o 
 -11  -9   6      208.45      208.93     22.95 o 
 -10  -9   6       13.50       11.34      8.17 o 
  -9  -9   6      379.88      400.88     17.87 o 
  -8  -9   6      377.04      385.51     14.95 o 
  -7  -9   6      124.31      141.58     10.61 o 
  -6  -9   6       71.56       78.59      7.45 o 
  -5  -9   6     1123.59     1229.82     22.78 o 
  -4  -9   6      846.91      895.94     18.69 o 
  -3  -9   6       50.54       48.71      6.11 o 
  -2  -9   6       18.07       38.57      5.46 o 
  -1  -9   6     1575.36     1544.44     24.72 o 
   0  -9   6        6.33       10.12      3.97 o 
   1  -9   6     2028.12     2005.49     29.04 o 
   2  -9   6      556.59      527.96     14.90 o 
   3  -9   6      471.65      447.19     22.16 o 
   4  -9   6      162.22      166.36     10.46 o 
   5  -9   6     2983.04     2687.20     50.13 o 
   6  -9   6      736.00      745.56     52.63 o 
   7  -9   6      805.21      775.47     32.84 o 
   8  -9   6      227.52      238.02     15.77 o 
   9  -9   6      117.72      112.50     12.72 o 
  10  -9   6       21.92       37.72     11.22 o 
  11  -9   6        7.59        8.12     10.24 o 
 -11  -8   6        6.87       26.91     15.04 o 
 -10  -8   6       50.51       52.66     11.85 o 
  -9  -8   6      125.36      111.78     10.24 o 
  -8  -8   6       62.48       58.17      8.30 o 
  -7  -8   6      600.87      556.32     14.90 o 
  -6  -8   6       63.87       67.24      6.62 o 
  -5  -8   6     2827.61     2695.87     38.45 o 
  -4  -8   6     1374.86     1323.29     23.86 o 
  -3  -8   6     1366.08     1378.78     22.94 o 
  -2  -8   6      286.61      280.52      9.45 o 
  -1  -8   6        3.45        4.45      3.76 o 
   0  -8   6      656.97      632.34     13.09 o 
   1  -8   6      108.63      109.90      5.66 o 
   2  -8   6      690.18      743.48     27.69 o 
   3  -8   6      536.37      500.39     16.33 o 
   4  -8   6      202.14      182.18     12.66 o 
   5  -8   6      821.13      800.81     22.76 o 
   6  -8   6     1996.87     1944.30     40.34 o 
   7  -8   6      493.75      522.97     20.15 o 
   8  -8   6      207.26      212.90     23.35 o 
   9  -8   6       55.71       39.77     10.24 o 
  10  -8   6      130.07      145.74     14.26 o 
  11  -8   6        3.24        2.11      9.89 o 
 -12  -7   6        3.67       11.08     14.25 o 
 -11  -7   6       11.52       10.29      8.95 o 
 -10  -7   6        7.88        7.52      5.93 o 
  -9  -7   6      502.14      484.65     15.97 o 
  -8  -7   6        0.07       -0.82      5.07 o 
  -7  -7   6       20.51       23.09      5.33 o 
  -6  -7   6      113.69      105.72      7.94 o 
  -5  -7   6     1200.93     1227.98     21.22 o 
  -4  -7   6      492.09      500.43     22.51 o 
  -3  -7   6      206.19      193.45     10.74 o 
  -2  -7   6      150.53      128.61      7.18 o 
  -1  -7   6      219.34      202.59      7.90 o 
   0  -7   6       21.65       22.01      5.56 o 
   1  -7   6      184.09      185.04      8.55 o 
   2  -7   6     1842.03     1958.42     57.14 o 
   3  -7   6      141.10      106.26      8.17 o 
   4  -7   6      478.28      469.28     18.20 o 
   5  -7   6        4.33        6.01      5.86 o 
   6  -7   6      403.04      351.40     15.40 o 
   7  -7   6      380.70      364.08     20.58 o 
   8  -7   6      166.80      130.33     29.28 o 
   9  -7   6      220.65      230.14     24.53 o 
  10  -7   6      101.99       80.12     11.79 o 
  11  -7   6       46.05       52.85     11.97 o 
  12  -7   6        0.08       -7.65      9.89 o 
 -12  -6   6        0.30        0.67      9.22 o 
 -11  -6   6        0.00        6.76      9.22 o 
 -10  -6   6       44.60       50.39      6.81 o 
  -9  -6   6      141.68      154.25      8.92 o 
  -8  -6   6       69.41       63.33      6.24 o 
  -7  -6   6      355.26      312.13     10.46 o 
  -6  -6   6       14.92       14.84      4.09 o 
  -5  -6   6        2.67       -3.06      3.38 o 
  -4  -6   6      712.20      750.35     14.64 o 
  -3  -6   6      649.53      644.45     13.11 o 
  -2  -6   6       25.84        8.00      5.39 o 
  -1  -6   6      256.64      278.13      8.15 o 
   0  -6   6     3747.54     4170.69     50.70 o 
   1  -6   6     1372.49     1384.06     29.27 o 
   2  -6   6     4426.29     4442.97     68.34 o 
   3  -6   6     1590.73     1602.57     30.87 o 
   4  -6   6      637.49      633.61     21.76 o 
   5  -6   6      390.89      361.73     14.07 o 
   6  -6   6       82.41       95.78      8.55 o 
   7  -6   6       22.46       20.96      6.85 o 
   8  -6   6      188.56      211.33     13.63 o 
   9  -6   6      131.53      120.76     13.85 o 
  10  -6   6      456.68      396.30     20.15 o 
  11  -6   6      145.45      136.97     13.86 o 
  12  -6   6      138.91      172.01     16.33 o 
 -13  -5   6        2.96        9.54      9.46 o 
 -12  -5   6       21.26       17.04      9.46 o 
 -11  -5   6       70.80       45.64     10.90 o 
 -10  -5   6       61.67       52.04      6.81 o 
  -9  -5   6      306.18      348.55     11.71 o 
  -8  -5   6      157.90      150.26     14.71 o 
  -7  -5   6      536.19      513.02     12.33 o 
  -6  -5   6     1445.78     1275.15     20.94 o 
  -5  -5   6      105.69       81.76      5.54 o 
  -4  -5   6      894.36      857.79     15.13 o 
  -3  -5   6      509.67      461.28      9.86 o 
  -2  -5   6       39.95       64.40      3.82 o 
  -1  -5   6       77.28       80.22      4.05 o 
   0  -5   6      597.37      719.11     18.03 o 
   1  -5   6     2693.50     2761.98     34.66 o 
   2  -5   6       31.50       36.33      4.94 o 
   3  -5   6      138.97      186.03      9.22 o 
   4  -5   6        3.95        1.37      6.33 o 
   5  -5   6      744.32      771.98     20.05 o 
   6  -5   6        0.06       -0.74      2.15 o 
   7  -5   6        6.33       17.41      2.87 o 
   8  -5   6       11.69       22.16     11.08 o 
   9  -5   6      174.08      156.04     13.29 o 
  10  -5   6      640.32      595.51     23.10 o 
  11  -5   6        5.26       15.76     17.01 o 
  12  -5   6      177.94      180.46     18.60 o 
 -13  -4   6      786.10      868.78     28.82 o 
 -12  -4   6       58.59       72.38     12.02 o 
 -11  -4   6       55.28       36.45     10.25 o 
 -10  -4   6       12.05       14.92      6.37 o 
  -9  -4   6      380.34      400.99     12.19 o 
  -8  -4   6      290.61      298.70      9.76 o 
  -7  -4   6      872.28      813.18     15.59 o 
  -6  -4   6       41.55       29.37      6.51 o 
  -5  -4   6        9.22       17.55      3.65 o 
  -4  -4   6      132.00      131.54      5.07 o 
  -3  -4   6       14.37        7.02      4.13 o 
  -2  -4   6      224.22      227.42      6.19 o 
  -1  -4   6      659.32      700.80     11.69 o 
   0  -4   6     1820.90     1722.94     23.52 o 
   1  -4   6       59.55       73.57      3.48 o 
   2  -4   6      601.57      527.10      7.77 o 
   3  -4   6      862.30      788.96     26.91 o 
   4  -4   6        5.68        1.26      2.91 o 
   5  -4   6       27.66       34.46      3.32 o 
   6  -4   6      422.16      352.74      9.09 o 
   7  -4   6     1057.36     1007.43     19.22 o 
   8  -4   6       71.66       78.67     16.12 o 
   9  -4   6     1301.71     1352.40     45.90 o 
  10  -4   6      158.91      192.88     14.76 o 
  11  -4   6        0.33       14.61     14.25 o 
  12  -4   6       31.71       28.88     15.83 o 
 -13  -3   6       16.86        8.66      9.46 o 
 -12  -3   6       48.69       60.74     20.97 o 
 -11  -3   6       21.44       37.99      9.50 o 
 -10  -3   6       71.61       80.46      7.07 o 
  -9  -3   6        0.02        1.76      4.26 o 
  -8  -3   6       18.74       22.95      4.31 o 
  -7  -3   6      522.90      537.01     11.89 o 
  -6  -3   6        0.00        0.32      3.13 o 
  -5  -3   6       51.70       42.89      5.26 o 
  -4  -3   6      908.16      948.44     21.74 o 
  -3  -3   6     2923.17     3035.18     37.19 o 
  -2  -3   6        8.92        2.90      1.76 o 
  -1  -3   6     4494.07     4697.39     54.79 o 
   0  -3   6       21.73       23.88      2.30 o 
   1  -3   6       60.30       46.65      2.52 o 
   2  -3   6     2102.22     2243.83     36.57 o 
   3  -3   6     2012.64     2011.27     26.36 o 
   4  -3   6     1304.98     1494.94     21.62 o 
   5  -3   6      385.85      383.21     14.70 o 
   6  -3   6      551.85      546.24     12.07 o 
   7  -3   6       75.25       59.63      5.18 o 
   8  -3   6        1.09        1.62      4.19 o 
   9  -3   6       50.05       60.28      8.99 o 
  10  -3   6       81.62      101.59     11.75 o 
  11  -3   6       19.17       13.85      9.51 o 
  12  -3   6        0.26        5.54      9.51 o 
 -14  -2   6       91.91      119.50     14.42 o 
 -13  -2   6       66.40       63.51     12.27 o 
 -12  -2   6        4.20        4.75      9.12 o 
 -11  -2   6      346.84      355.06     12.47 o 
 -10  -2   6        0.90       -4.33      4.35 o 
  -9  -2   6      707.55      627.59     14.44 o 
  -8  -2   6      300.74      288.60     12.81 o 
  -7  -2   6     2785.72     3013.85     39.75 o 
  -6  -2   6      846.19      940.26     15.60 o 
  -5  -2   6      338.82      350.79      7.79 o 
  -4  -2   6     4084.56     4224.73     56.43 o 
  -3  -2   6        1.00       -0.25      1.33 o 
  -2  -2   6     1911.46     2123.39     26.57 o 
  -1  -2   6     5697.70     5738.46     65.90 o 
   0  -2   6     9396.04     9257.32    104.14 o 
   1  -2   6     5333.49     5480.33     63.39 o 
   2  -2   6     2120.23     2083.53     26.86 o 
   3  -2   6        9.69       17.37      2.74 o 
   4  -2   6     1146.49     1240.28     30.82 o 
   5  -2   6      227.21      203.55      7.90 o 
   6  -2   6      918.17     1062.11     18.37 o 
   7  -2   6      138.05      131.52      9.66 o 
   8  -2   6       88.51      106.63      9.65 o 
   9  -2   6      165.80      168.72      8.92 o 
  10  -2   6       50.45       46.88      7.09 o 
  11  -2   6       37.21       54.27     11.15 o 
  12  -2   6        6.06       19.39     10.07 o 
 -14  -1   6        1.27        5.48     10.25 o 
 -13  -1   6       17.13       40.52     11.59 o 
 -12  -1   6       96.87       96.53     12.73 o 
 -11  -1   6       36.25       33.08      6.38 o 
 -10  -1   6      533.40      562.47     20.01 o 
  -9  -1   6     1285.81     1336.00     25.21 o 
  -8  -1   6      165.49      183.48      7.45 o 
  -7  -1   6      465.86      528.27     12.41 o 
  -6  -1   6      138.63      161.86     11.47 o 
  -5  -1   6       52.28       48.47      2.75 o 
  -4  -1   6     3335.30     3503.27     55.02 o 
  -3  -1   6     2876.59     2960.45     46.66 o 
  -2  -1   6     8367.40     8423.79     81.93 o 
  -1  -1   6     3154.78     3395.58     40.36 o 
   0  -1   6     2901.51     2879.05     34.80 o 
   1  -1   6     2469.86     2507.49     31.19 o 
   2  -1   6      999.79     1118.85     20.48 o 
   3  -1   6     2129.06     2239.05     33.71 o 
   4  -1   6       97.17      134.94      8.86 o 
   5  -1   6      345.39      364.83     10.11 o 
   6  -1   6     2287.47     2235.29     56.61 o 
   7  -1   6       39.74       25.81      4.86 o 
   8  -1   6      176.01      179.50      8.85 o 
   9  -1   6      642.77      601.82     16.70 o 
  10  -1   6       47.33       58.97      7.65 o 
  11  -1   6      107.13      108.19     10.02 o 
  12  -1   6       14.53       12.27      9.51 o 
 -14   0   6        0.13        4.13      9.89 o 
 -13   0   6       21.99       12.13      9.32 o 
 -12   0   6        5.55       -2.59      8.92 o 
 -11   0   6       27.07       11.71      5.98 o 
 -10   0   6      217.38      212.04      9.24 o 
  -9   0   6     1597.77     1476.80     24.36 o 
  -8   0   6        1.16        5.92      4.01 o 
  -7   0   6       48.28       39.88      3.90 o 
  -6   0   6      279.93      311.96     15.15 o 
  -5   0   6     5525.52     5901.40     69.36 o 
  -4   0   6      594.22      664.67     10.50 o 
  -3   0   6       26.21       38.97      2.80 o 
  -2   0   6     1948.17     1828.05     23.30 o 
  -1   0   6     3368.85     3096.20     37.20 o 
   0   0   6      261.51      264.56      6.04 o 
   1   0   6     3314.40     3368.52     40.64 o 
   2   0   6     1508.27     1647.14     22.39 o 
   3   0   6     2997.32     2955.21     37.46 o 
   4   0   6     4429.77     4707.93     57.63 o 
   5   0   6       22.39       23.72      4.52 o 
   6   0   6        0.27       -2.18      3.94 o 
   7   0   6      377.12      369.86     11.87 o 
   8   0   6      148.28      148.87     10.24 o 
   9   0   6      279.90      256.15     11.63 o 
  10   0   6        0.74        0.11     11.17 o 
  11   0   6        2.20        3.89      6.36 o 
  12   0   6        4.53       -5.60      6.73 o 
 -14   1   6       70.29       85.45     12.88 o 
 -13   1   6        0.28       -9.61      9.32 o 
 -12   1   6      310.41      335.48     18.06 o 
 -11   1   6       14.25        4.23      5.47 o 
 -10   1   6      114.13      105.69      7.76 o 
  -9   1   6       37.22       53.42      8.86 o 
  -8   1   6      150.48      144.96      6.78 o 
  -7   1   6      749.91      804.08     14.87 o 
  -6   1   6      159.22      161.68      6.08 o 
  -5   1   6      285.50      284.16     22.55 o 
  -4   1   6     2742.79     2688.20     35.41 o 
  -3   1   6        3.48        2.59      2.10 o 
  -2   1   6     9700.21    10196.29    115.05 o 
  -1   1   6        0.17        4.80      1.95 o 
   0   1   6     3080.39     3097.59     37.74 o 
   1   1   6       25.76       29.12      2.87 o 
   2   1   6     2057.27     2086.40     43.72 o 
   3   1   6      169.28      182.06     10.08 o 
   4   1   6      229.26      222.79      8.30 o 
   5   1   6     2756.88     2832.13     38.49 o 
   6   1   6      695.79      664.03     14.43 o 
   7   1   6      104.36       91.95      6.63 o 
   8   1   6      775.87      731.70     21.72 o 
   9   1   6      626.06      603.26     16.24 o 
  10   1   6      290.69      316.87     13.23 o 
  11   1   6       14.50       17.07      7.28 o 
  12   1   6        0.06       -1.69      8.34 o 
 -14   2   6       42.20       54.08     24.53 o 
 -13   2   6       50.49       46.92     11.40 o 
 -12   2   6       35.89       24.31      9.50 o 
 -11   2   6       34.29       40.92      6.77 o 
 -10   2   6       44.70       55.47      6.12 o 
  -9   2   6      470.06      462.56     12.27 o 
  -8   2   6      554.55      618.26     13.44 o 
  -7   2   6      188.08      184.49     13.97 o 
  -6   2   6      896.05      910.05     15.87 o 
  -5   2   6     1579.98     1883.02     27.12 o 
  -4   2   6       51.60       55.99      3.53 o 
  -3   2   6       16.38       32.05      7.52 o 
  -2   2   6     8537.86     8830.84    100.64 o 
  -1   2   6     8561.75     8851.61    100.71 o 
   0   2   6     1761.62     1823.41     24.07 o 
   1   2   6       23.23       16.81      2.84 o 
   2   2   6     4471.87     4913.49     58.47 o 
   3   2   6     3446.86     3649.68     45.51 o 
   4   2   6      472.73      592.93     16.93 o 
   5   2   6      229.37      255.48      8.25 o 
   6   2   6       10.55       23.69      4.51 o 
   7   2   6      549.88      578.17     14.31 o 
   8   2   6        2.08       -2.20      4.98 o 
   9   2   6       39.92       29.99      6.62 o 
  10   2   6       45.66       26.48      9.78 o 
  11   2   6       42.80       64.07     10.82 o 
  12   2   6        7.40       21.66     10.29 o 
 -14   3   6       29.02       47.16     12.14 o 
 -13   3   6      106.28      113.71     12.88 o 
 -12   3   6      321.88      314.12     30.86 o 
 -11   3   6        4.74       -4.48      5.25 o 
 -10   3   6       93.09       63.87     12.26 o 
  -9   3   6      112.29      141.39      7.77 o 
  -8   3   6       24.96       46.81      5.44 o 
  -7   3   6       40.18       34.93      4.15 o 
  -6   3   6     1058.23      974.61     25.28 o 
  -5   3   6       99.65      134.09      6.02 o 
  -4   3   6       66.23       49.65      4.05 o 
  -3   3   6     1374.91     1359.44     19.96 o 
  -2   3   6     9301.39     9647.08    110.10 o 
  -1   3   6     2855.07     2898.88     36.53 o 
   0   3   6       35.51       48.52      4.35 o 
   1   3   6      114.96       73.87      3.69 o 
   2   3   6      135.92      174.83     17.41 o 
   3   3   6      770.93      760.29     26.51 o 
   4   3   6      135.20      138.51      6.16 o 
   5   3   6        3.03       -2.31      3.21 o 
   6   3   6      251.60      258.73     11.95 o 
   7   3   6       71.88       75.24      7.45 o 
   8   3   6       26.70       35.26      6.24 o 
   9   3   6        4.75       -2.77      8.39 o 
  10   3   6       21.14       33.97     10.34 o 
  11   3   6        1.38      -16.20      8.10 o 
  12   3   6       71.76       82.79     12.58 o 
 -14   4   6      120.55      117.13     24.53 o 
 -13   4   6       37.25       54.75     11.56 o 
 -12   4   6        0.31       -3.39      8.49 o 
 -11   4   6        7.17        7.73      5.87 o 
 -10   4   6        6.39        1.31      4.82 o 
  -9   4   6      331.38      351.57     14.60 o 
  -8   4   6      449.12      441.97     11.65 o 
  -7   4   6     1032.17     1014.21     18.36 o 
  -6   4   6      251.78      204.52      7.74 o 
  -5   4   6      235.82      298.59     10.69 o 
  -4   4   6       13.27        9.40      3.91 o 
  -3   4   6       19.21       15.39      3.35 o 
  -2   4   6       35.27       54.26      3.94 o 
  -1   4   6        2.21        5.11      3.61 o 
   0   4   6      189.01      189.70      5.91 o 
   1   4   6     2211.92     2183.18     37.44 o 
   2   4   6      137.50      124.25      8.95 o 
   3   4   6      540.82      461.82     25.32 o 
   4   4   6     1107.25     1045.01     24.04 o 
   5   4   6        0.60        8.91      7.52 o 
   6   4   6        0.63        6.07      7.42 o 
   7   4   6       85.09      112.73     10.34 o 
   8   4   6     1314.74     1173.14     29.93 o 
   9   4   6      559.76      568.24     29.28 o 
  10   4   6      100.55      115.10     12.87 o 
  11   4   6        2.32        0.40      8.95 o 
 -13   5   6       15.55        7.91     15.83 o 
 -12   5   6       94.90       87.73     11.38 o 
 -11   5   6      356.74      319.61     18.49 o 
 -10   5   6      264.39      266.99     19.09 o 
  -9   5   6     1433.34     1385.80     24.53 o 
  -8   5   6     1635.80     1672.93     27.03 o 
  -7   5   6       81.07      100.95      6.10 o 
  -6   5   6      379.05      406.42     10.98 o 
  -5   5   6        0.26        8.85      3.91 o 
  -4   5   6        7.86       11.64      4.16 o 
  -3   5   6       39.83       42.74      5.12 o 
  -2   5   6      995.16      943.26     16.74 o 
  -1   5   6       65.96       68.35     13.50 o 
   0   5   6     1955.41     1975.72     49.34 o 
   1   5   6     1980.74     1932.53     35.24 o 
   2   5   6      864.68      768.94     19.81 o 
   3   5   6        1.23        2.10      5.51 o 
   4   5   6      461.62      498.95     17.01 o 
   5   5   6      583.25      584.84     19.03 o 
   6   5   6      453.91      482.77     18.99 o 
   7   5   6      532.97      547.65     20.68 o 
   8   5   6      228.86      208.68     13.96 o 
   9   5   6      208.99      222.83     15.43 o 
  10   5   6       22.96       18.99     15.04 o 
  11   5   6      136.27      144.11     20.18 o 
 -13   6   6       31.06       30.07     18.20 o 
 -12   6   6       22.07       18.70      8.42 o 
 -11   6   6     1003.24     1020.13     24.06 o 
 -10   6   6       73.28       73.00     13.29 o 
  -9   6   6       74.88       65.77      7.10 o 
  -8   6   6        9.74       18.20      5.05 o 
  -7   6   6     1036.61     1063.10     19.98 o 
  -6   6   6      298.44      252.64      9.30 o 
  -5   6   6        0.30       -3.58      3.69 o 
  -4   6   6      199.15      221.48      8.78 o 
  -3   6   6        7.30        2.62      3.73 o 
  -2   6   6       42.33       37.51      4.82 o 
  -1   6   6      536.50      521.04     12.06 o 
   0   6   6        6.71       15.41      5.86 o 
   1   6   6        0.43       -2.77      5.04 o 
   2   6   6      237.78      274.59     19.78 o 
   3   6   6       16.63       24.15      6.42 o 
   4   6   6      408.54      396.90     15.94 o 
   5   6   6       27.08       29.18      8.34 o 
   6   6   6       54.95       60.01     10.29 o 
   7   6   6      291.27      302.29     21.37 o 
   8   6   6      134.40      132.17     12.87 o 
   9   6   6       61.60       62.15     11.46 o 
  10   6   6       20.76       15.49      9.50 o 
 -13   7   6       84.17       64.89     22.95 o 
 -12   7   6       73.98       95.07     14.64 o 
 -11   7   6     1100.10     1178.67     56.19 o 
 -10   7   6      163.99      167.29      9.67 o 
  -9   7   6       64.10       56.88      6.87 o 
  -8   7   6        2.14       -1.91      4.75 o 
  -7   7   6      128.76      141.24     12.97 o 
  -6   7   6      217.22      177.41      8.53 o 
  -5   7   6       72.52       74.49      6.93 o 
  -4   7   6      314.68      335.52     11.08 o 
  -3   7   6       84.79       77.57     12.27 o 
  -2   7   6      183.11      186.13      8.15 o 
  -1   7   6        0.31       -1.05      3.69 o 
   0   7   6        7.19       -2.65      3.13 o 
   1   7   6        0.60       -3.56      5.94 o 
   2   7   6      867.61      865.67     23.35 o 
   3   7   6       67.74       59.22     15.43 o 
   4   7   6       14.29       20.30      8.10 o 
   5   7   6        1.13        5.45      7.77 o 
   6   7   6       68.07       58.26     10.68 o 
   7   7   6      568.63      541.77     21.80 o 
   8   7   6       67.03       54.05     11.22 o 
   9   7   6      161.20      119.06     13.70 o 
  10   7   6        3.67       -3.12      9.46 o 
 -12   8   6      161.76      168.86     38.78 o 
 -11   8   6       82.36       79.66     11.13 o 
 -10   8   6        2.71       -7.91      7.08 o 
  -9   8   6        0.11        3.82     10.29 o 
  -8   8   6        0.65       -4.24      5.14 o 
  -7   8   6       63.50       68.92      6.98 o 
  -6   8   6       25.43       24.19      6.02 o 
  -5   8   6        2.46        5.52      5.17 o 
  -4   8   6       72.97       64.90      6.87 o 
  -3   8   6     1009.01     1027.67     32.16 o 
  -2   8   6      149.59      124.05      7.42 o 
  -1   8   6       16.08       12.68      4.58 o 
   0   8   6       34.42       48.69      4.91 o 
   1   8   6       83.01       62.11      8.90 o 
   2   8   6     3005.64     2869.22     51.74 o 
   3   8   6      779.12      777.89     23.74 o 
   4   8   6      702.61      653.87     33.24 o 
   5   8   6       20.10       16.20      9.46 o 
   6   8   6        0.27        3.24      9.12 o 
   7   8   6        8.39       11.44      9.12 o 
   8   8   6       14.08       25.41     11.08 o 
   9   8   6      143.96      148.41     14.76 o 
 -12   9   6       40.41       42.68     10.78 o 
 -11   9   6      178.10      137.16     13.17 o 
 -10   9   6        7.65       13.03      7.71 o 
  -9   9   6      723.48      760.70     24.86 o 
  -8   9   6      694.73      707.08     18.18 o 
  -7   9   6       69.79       72.12      7.68 o 
  -6   9   6      367.03      363.04     15.90 o 
  -5   9   6        8.35       10.43      5.93 o 
  -4   9   6      596.58      594.35     15.68 o 
  -3   9   6       46.99       34.57      5.84 o 
  -2   9   6      633.43      584.39     14.84 o 
  -1   9   6      978.62      912.76     18.50 o 
   0   9   6      317.86      353.79     36.80 o 
   1   9   6      634.83      587.66     22.95 o 
   2   9   6     1106.35     1015.77     27.70 o 
   3   9   6      137.31      127.69     12.27 o 
   4   9   6      102.96       97.80     11.71 o 
   5   9   6       34.49       35.32     10.46 o 
   6   9   6       13.84       19.52      9.89 o 
   7   9   6       35.34       23.70     10.34 o 
   8   9   6      365.63      351.26     19.59 o 
 -11  10   6       76.34       95.76     12.70 o 
 -10  10   6       77.60       67.51     10.78 o 
  -9  10   6      125.29      113.81     11.98 o 
  -8  10   6      174.51      171.92     13.61 o 
  -7  10   6       49.68       54.59      7.97 o 
  -6  10   6       72.88       55.13      7.86 o 
  -5  10   6      282.11      248.44     11.53 o 
  -4  10   6       96.24       96.60      8.52 o 
  -3  10   6      254.73      265.13     11.40 o 
  -2  10   6      581.70      520.44     14.64 o 
  -1  10   6      777.41      742.31     22.92 o 
   0  10   6      193.53      179.98     13.43 o 
   1  10   6      713.10      717.91     23.74 o 
   2  10   6      363.08      328.50     17.32 o 
   3  10   6        2.14      -18.20     14.25 o 
   4  10   6       51.26       46.77     11.38 o 
   5  10   6      400.05      386.67     25.32 o 
   6  10   6      134.29      150.77     14.42 o 
   7  10   6        6.76        7.74     15.83 o 
 -10  11   6       10.33        3.69      9.35 o 
  -9  11   6      242.26      240.08     28.09 o 
  -8  11   6        4.75       13.60      8.49 o 
  -7  11   6      242.55      196.16     11.13 o 
  -6  11   6        0.78       -1.31      6.66 o 
  -5  11   6        0.04        2.85      6.63 o 
  -4  11   6       69.88       61.83      7.91 o 
  -3  11   6       14.35       10.04      6.29 o 
  -2  11   6       30.89       48.21     15.04 o 
  -1  11   6      318.80      312.99     29.68 o 
   0  11   6      276.54      274.92     15.94 o 
   1  11   6       10.50       23.35     10.68 o 
   2  11   6      161.82      164.79     14.26 o 
   3  11   6       17.97       21.53     10.59 o 
   4  11   6       44.49       33.90     15.83 o 
   5  11   6      226.81      234.83     28.49 o 
   6  11   6      106.14      108.42     17.41 o 
  -9  12   6       49.74       54.27     11.56 o 
  -8  12   6        1.04        7.84      9.32 o 
  -7  12   6       43.49       58.06     13.06 o 
  -6  12   6       32.62       18.19      7.42 o 
  -5  12   6       95.30      116.63      9.99 o 
  -4  12   6       63.47       77.70      8.83 o 
  -3  12   6        0.54        2.53      8.34 o 
  -2  12   6       94.44      127.19     12.83 o 
  -1  12   6        0.12       -9.85      8.66 o 
   0  12   6       95.84      113.13     28.89 o 
   1  12   6      207.17      194.80     15.38 o 
   2  12   6      702.66      729.98     37.99 o 
   3  12   6      148.18      176.77     15.32 o 
   4  12   6       18.73       10.67      9.69 o 
   5  12   6      266.80      288.46     19.03 o 
  -7  13   6      346.67      387.65     20.28 o 
  -6  13   6        1.03       -5.29      8.90 o 
  -5  13   6        3.57      -13.56      8.34 o 
  -4  13   6      162.16      138.28     13.40 o 
  -3  13   6        0.44       -0.58      9.22 o 
  -2  13   6       53.15       83.85     12.58 o 
  -1  13   6        1.47       -1.98      9.89 o 
   0  13   6        1.50       11.01     10.03 o 
   1  13   6      254.38      246.15     20.58 o 
   2  13   6       20.87       25.96     11.03 o 
   3  13   6       30.33       28.97     11.94 o 
  -4  14   6      106.47      108.67     13.40 o 
  -3  14   6      178.27      159.02     14.82 o 
  -2  14   6      112.40      113.95     14.26 o 
  -1  14   6       29.22       22.40     10.82 o 
  -3 -15   7      247.92      297.47     29.28 o 
  -2 -15   7      123.16      154.32     19.78 o 
  -1 -15   7       41.63       39.88     18.20 o 
   0 -15   7       11.46       14.25     14.25 o 
   1 -15   7       55.22       87.01     12.02 o 
   2 -15   7       10.42        3.30      9.78 o 
   3 -15   7      356.55      400.36     61.33 o 
   4 -15   7        0.34        6.26      8.92 o 
  -5 -14   7       12.41       15.04      9.51 o 
  -4 -14   7       52.99       53.00     10.07 o 
  -3 -14   7      203.64      160.02     16.62 o 
  -2 -14   7      335.19      391.76     14.98 o 
  -1 -14   7      124.21      130.21     18.38 o 
   0 -14   7       68.64       92.59     17.41 o 
   1 -14   7       22.61       41.27      9.89 o 
   2 -14   7      415.80      394.24     50.65 o 
   3 -14   7      268.24      282.78     17.01 o 
   4 -14   7       75.71       86.03     12.16 o 
   5 -14   7       56.06       62.72     12.16 o 
   6 -14   7        2.79        7.06     10.03 o 
  -7 -13   7       47.87       25.32     15.04 o 
  -6 -13   7       29.99       40.36     13.45 o 
  -5 -13   7      100.04      144.94     15.04 o 
  -4 -13   7      206.13      184.65     20.76 o 
  -3 -13   7       13.58       10.95      6.48 o 
  -2 -13   7       19.33        5.82      8.14 o 
  -1 -13   7      106.40      101.38      8.50 o 
   0 -13   7      101.24      111.55      8.42 o 
   1 -13   7        9.22       -2.20      8.55 o 
   2 -13   7       32.66       11.01      9.12 o 
   3 -13   7        1.95       10.54      8.90 o 
   4 -13   7      113.88      106.73     12.16 o 
   5 -13   7       27.90       38.67     10.07 o 
   6 -13   7      237.06      233.40     16.54 o 
   7 -13   7      596.71      606.51     39.57 o 
   8 -13   7      206.28      231.89     17.87 o 
  -8 -12   7        0.92        7.40     11.08 o 
  -7 -12   7       76.25      102.56     27.70 o 
  -6 -12   7      217.32      204.04     13.63 o 
  -5 -12   7       53.25       58.86      7.88 o 
  -4 -12   7        2.53        2.11      8.83 o 
  -3 -12   7       27.08       24.73      6.82 o 
  -2 -12   7        0.01        1.03      5.65 o 
  -1 -12   7      565.08      495.42     14.29 o 
   0 -12   7       29.22       28.45      5.98 o 
   1 -12   7      213.39      218.12     13.40 o 
   2 -12   7       52.14       16.05      7.91 o 
   3 -12   7      128.75      103.93     11.59 o 
   4 -12   7        2.06       -3.48     11.48 o 
   5 -12   7       67.71       55.96     10.59 o 
   6 -12   7       29.18       20.17     20.58 o 
   7 -12   7      205.14      168.90     17.41 o 
   8 -12   7      150.84      158.69     24.53 o 
   9 -12   7       43.20       49.54     12.14 o 
  -9 -11   7      418.09      512.89     23.74 o 
  -8 -11   7        0.02       -8.44      7.42 o 
  -7 -11   7        0.57        9.41      7.98 o 
  -6 -11   7       20.53       30.33      7.20 o 
  -5 -11   7       72.25       77.06      8.20 o 
  -4 -11   7       12.57       20.26      6.31 o 
  -3 -11   7        3.61        3.96      5.84 o 
  -2 -11   7     1336.92     1252.38     40.20 o 
  -1 -11   7       58.36       60.47      9.03 o 
   0 -11   7      324.58      353.51     11.60 o 
   1 -11   7      238.84      201.29      9.39 o 
   2 -11   7       29.85       48.12      9.12 o 
   3 -11   7        0.40        3.64      6.58 o 
   4 -11   7       16.63       17.55      7.76 o 
   5 -11   7       88.06       86.99     15.43 o 
   6 -11   7       17.93       33.24      9.50 o 
   7 -11   7        6.19       -0.36      8.92 o 
   8 -11   7      282.95      279.62     32.45 o 
   9 -11   7      177.45      162.44     25.72 o 
  10 -11   7       26.63       42.93     12.16 o 
 -10 -10   7        6.62       10.29     14.25 o 
  -9 -10   7        3.34       13.02      7.76 o 
  -8 -10   7      265.65      315.58     13.27 o 
  -7 -10   7        9.62       -4.64      9.86 o 
  -6 -10   7      423.90      429.65     14.52 o 
  -5 -10   7        0.06       -2.27      5.41 o 
  -4 -10   7       67.26       65.33      7.04 o 
  -3 -10   7      958.26      904.96     19.07 o 
  -2 -10   7      912.72      934.81     18.82 o 
  -1 -10   7       27.89       34.75      5.77 o 
   0 -10   7       84.55       69.19      5.81 o 
   1 -10   7     1442.18     1436.76     43.74 o 
   2 -10   7     2479.93     2540.58     43.41 o 
   3 -10   7      159.62      151.86     14.64 o 
   4 -10   7      506.19      425.30     16.90 o 
   5 -10   7        3.01       17.33      7.31 o 
   6 -10   7       21.82       18.63      9.12 o 
   7 -10   7        0.00       11.08      9.12 o 
   8 -10   7      149.68      186.56     14.83 o 
   9 -10   7      169.92      183.77     15.43 o 
  10 -10   7       15.88       15.56      9.66 o 
 -11  -9   7        9.26       22.16     15.04 o 
 -10  -9   7        6.93       26.12     15.04 o 
  -9  -9   7      158.45      156.78     22.03 o 
  -8  -9   7      289.26      319.55     12.79 o 
  -7  -9   7      165.57      156.70      9.33 o 
  -6  -9   7        2.05       -6.28      5.14 o 
  -5  -9   7      170.53      176.54      9.90 o 
  -4  -9   7     1013.10      989.70     20.03 o 
  -3  -9   7     1130.37     1123.02     20.61 o 
  -2  -9   7     2032.66     2046.31     30.65 o 
  -1  -9   7       56.74       50.83      5.41 o 
   0  -9   7      504.17      487.95     14.35 o 
   1  -9   7     1615.15     1757.79     26.36 o 
   2  -9   7      427.81      411.67     10.23 o 
   3  -9   7      428.86      395.55     15.97 o 
   4  -9   7      192.04      193.47     11.79 o 
   5  -9   7      544.71      548.11     19.94 o 
   6  -9   7      389.96      361.18     39.97 o 
   7  -9   7      290.89      260.16     15.55 o 
   8  -9   7      277.66      245.30     15.97 o 
   9  -9   7        0.05       -1.09      8.49 o 
  10  -9   7       53.34       44.75     11.59 o 
  11  -9   7        0.90        1.80     10.07 o 
 -11  -8   7        1.69        4.75     13.45 o 
 -10  -8   7        3.31        7.12      9.51 o 
  -9  -8   7       42.43       51.91      7.18 o 
  -8  -8   7       11.60       22.10      6.14 o 
  -7  -8   7        7.05       13.00      5.76 o 
  -6  -8   7     1334.42     1330.14     27.65 o 
  -5  -8   7        8.68        1.06      4.58 o 
  -4  -8   7     1054.34     1057.61     19.67 o 
  -3  -8   7      168.36      176.38      7.79 o 
  -2  -8   7       75.05       68.43      5.54 o 
  -1  -8   7      210.43      222.23      8.12 o 
   0  -8   7     1544.15     1504.71     23.03 o 
   1  -8   7       78.94       55.81      4.26 o 
   2  -8   7     1120.25     1123.12     18.00 o 
   3  -8   7     1441.43     1409.99     30.08 o 
   4  -8   7     3485.23     3194.06     66.08 o 
   5  -8   7      175.27      140.19     11.08 o 
   6  -8   7      630.89      584.13     20.50 o 
   7  -8   7       13.33       13.80      8.17 o 
   8  -8   7       34.28       31.32     13.45 o 
   9  -8   7       73.49       68.47     11.22 o 
  10  -8   7        6.02       22.05     11.87 o 
  11  -8   7       38.34       12.44     12.27 o 
 -12  -7   7      142.31      173.18     15.38 o 
 -11  -7   7       20.09       15.18      9.46 o 
 -10  -7   7        3.49       13.36      9.89 o 
  -9  -7   7      311.93      310.39     12.10 o 
  -8  -7   7      301.91      325.75     16.34 o 
  -7  -7   7       35.27       38.65      6.93 o 
  -6  -7   7      890.29      834.68     16.99 o 
  -5  -7   7     2693.78     2661.33     37.29 o 
  -4  -7   7      871.94      801.60     19.57 o 
  -3  -7   7      351.08      373.12     16.51 o 
  -2  -7   7      101.09      116.39      6.01 o 
  -1  -7   7      365.45      414.33     12.96 o 
   0  -7   7      193.49      219.38      7.20 o 
   1  -7   7       68.35       41.61      3.30 o 
   2  -7   7      342.02      326.03     13.06 o 
   3  -7   7        3.19        1.93      5.54 o 
   4  -7   7      909.99      885.42     22.20 o 
   5  -7   7      403.90      430.32     23.74 o 
   6  -7   7       33.88       29.26      7.54 o 
   7  -7   7      131.02      126.10     11.59 o 
   8  -7   7      183.08      190.83     14.07 o 
   9  -7   7        3.75        5.14      9.50 o 
  10  -7   7       81.95       77.82     12.51 o 
  11  -7   7       12.37       28.49     10.82 o 
  12  -7   7       22.32       21.23     21.76 o 
 -13  -6   7        7.41        1.95     15.83 o 
 -12  -6   7      222.00      293.15     17.62 o 
 -11  -6   7      335.75      292.35     17.06 o 
 -10  -6   7      479.63      461.42     16.42 o 
  -9  -6   7       27.60       19.66      5.32 o 
  -8  -6   7       39.43       35.47      5.55 o 
  -7  -6   7       83.72       77.24      6.02 o 
  -6  -6   7      822.24      863.91     16.76 o 
  -5  -6   7      157.98      168.56      7.09 o 
  -4  -6   7     1500.79     1396.54     21.72 o 
  -3  -6   7       51.83       54.03      4.78 o 
  -2  -6   7      198.15      199.68     18.22 o 
  -1  -6   7       77.70       90.91     10.29 o 
   0  -6   7     3440.61     3707.35     45.94 o 
   1  -6   7      687.01      719.90     12.75 o 
   2  -6   7     3921.49     4184.96     65.29 o 
   3  -6   7      369.39      306.64     12.93 o 
   4  -6   7     1065.94     1099.14     31.66 o 
   5  -6   7      165.45      121.43      9.12 o 
   6  -6   7      108.73       89.44      8.75 o 
   7  -6   7       66.34       62.01      9.12 o 
   8  -6   7       12.32       -2.74      7.21 o 
   9  -6   7      250.61      235.62     15.32 o 
  10  -6   7        0.18       -4.89      9.12 o 
  11  -6   7       58.57       55.40     11.59 o 
  12  -6   7       88.36      111.73     14.52 o 
 -13  -5   7       80.18       90.77     13.40 o 
 -12  -5   7        3.37        4.89      9.22 o 
 -11  -5   7       23.96       43.79     10.03 o 
 -10  -5   7      227.65      222.25     10.17 o 
  -9  -5   7      303.16      297.01     10.75 o 
  -8  -5   7     1140.40     1028.97     27.65 o 
  -7  -5   7       92.64       61.22      6.27 o 
  -6  -5   7       50.31       40.82      4.26 o 
  -5  -5   7       13.27       20.05      3.53 o 
  -4  -5   7      513.53      519.57     11.35 o 
  -3  -5   7      270.31      280.60     10.71 o 
  -2  -5   7      387.02      437.60     10.59 o 
  -1  -5   7      838.75      927.28     14.92 o 
   0  -5   7     2390.87     2485.20     39.79 o 
   1  -5   7      650.16      731.97     13.41 o 
   2  -5   7        0.61        2.49      2.06 o 
   3  -5   7       56.40       42.97      6.44 o 
   4  -5   7      217.00      181.52     12.66 o 
   5  -5   7      230.74      272.51     12.27 o 
   6  -5   7      516.01      453.09     24.93 o 
   7  -5   7        0.94        9.74      6.27 o 
   8  -5   7      220.24      270.95     34.03 o 
   9  -5   7      437.27      447.83     19.72 o 
  10  -5   7       88.03       94.21     11.94 o 
  11  -5   7       67.23       49.34     18.99 o 
  12  -5   7       48.01       64.11     12.87 o 
 -13  -4   7      176.16      177.72     15.38 o 
 -12  -4   7       56.13       55.64     11.19 o 
 -11  -4   7        4.09        7.86      8.90 o 
 -10  -4   7      328.42      289.53     22.54 o 
  -9  -4   7      371.82      378.61     11.51 o 
  -8  -4   7       39.66       31.45      4.26 o 
  -7  -4   7      151.24      116.55      6.01 o 
  -6  -4   7      376.15      343.83      8.79 o 
  -5  -4   7      706.25      809.03     14.36 o 
  -4  -4   7     2399.60     2478.93     37.05 o 
  -3  -4   7      255.64      276.48      6.85 o 
  -2  -4   7      188.67      191.25      5.69 o 
  -1  -4   7      471.94      495.83      9.45 o 
   0  -4   7      174.21      183.32      5.31 o 
   1  -4   7        0.43        6.52      1.84 o 
   2  -4   7     1349.37     1298.24     18.94 o 
   3  -4   7     1373.12     1442.79     21.24 o 
   4  -4   7      333.18      371.58      9.23 o 
   5  -4   7      198.03      148.03      6.01 o 
   6  -4   7       59.40       57.58      4.46 o 
   7  -4   7      164.18      166.89      7.56 o 
   8  -4   7        9.38        7.59      5.11 o 
   9  -4   7       32.58       36.21     18.99 o 
  10  -4   7      271.82      266.49     16.50 o 
  11  -4   7      175.33      192.58     15.32 o 
  12  -4   7        5.05        5.94     10.07 o 
 -14  -3   7        4.18      -12.46      9.78 o 
 -13  -3   7       77.41       70.05     15.43 o 
 -12  -3   7       15.21        6.87     14.64 o 
 -11  -3   7      626.28      640.03     23.48 o 
 -10  -3   7      605.19      580.58     14.64 o 
  -9  -3   7        0.31       -4.09      3.79 o 
  -8  -3   7       50.43       55.11      5.53 o 
  -7  -3   7       72.22       53.36      4.39 o 
  -6  -3   7     1081.71      981.43     20.12 o 
  -5  -3   7      179.53      173.12     10.59 o 
  -4  -3   7      179.80      180.81      5.09 o 
  -3  -3   7      668.50      665.86     21.76 o 
  -2  -3   7       29.70       20.96      2.30 o 
  -1  -3   7       25.73       23.39      2.34 o 
   0  -3   7     1303.78     1230.89     17.34 o 
   1  -3   7        4.79        3.13      1.86 o 
   2  -3   7    11377.09    11761.01    132.74 o 
   3  -3   7      513.70      552.27     10.32 o 
   4  -3   7       45.96       33.69      5.70 o 
   5  -3   7      357.36      352.71     16.29 o 
   6  -3   7      580.00      614.11     13.13 o 
   7  -3   7      369.82      381.67     10.92 o 
   8  -3   7      105.61       80.60      6.33 o 
   9  -3   7      931.94      931.32     19.54 o 
  10  -3   7        5.19        2.45     11.48 o 
  11  -3   7        4.78        1.75      9.22 o 
  12  -3   7      124.76      147.78     36.80 o 
 -14  -2   7        0.59       16.96     13.45 o 
 -13  -2   7      358.40      333.27     18.93 o 
 -12  -2   7       44.44       66.39     11.59 o 
 -11  -2   7        0.01        6.83      9.12 o 
 -10  -2   7      161.09      171.10      8.19 o 
  -9  -2   7      753.77      743.17     15.51 o 
  -8  -2   7      294.04      266.02      8.29 o 
  -7  -2   7      322.46      333.91      8.65 o 
  -6  -2   7     2415.30     2281.63     30.34 o 
  -5  -2   7      115.07      122.43      3.95 o 
  -4  -2   7       10.48       13.45      3.80 o 
  -3  -2   7     1397.85     1513.98     16.79 o 
  -2  -2   7      450.57      385.48      7.38 o 
  -1  -2   7     1012.93     1054.60     17.64 o 
   0  -2   7      768.35      774.21     12.23 o 
   1  -2   7      441.92      406.11      8.06 o 
   2  -2   7     1134.96     1192.75     27.70 o 
   3  -2   7      529.04      539.85     10.69 o 
   4  -2   7     1047.73     1270.43     27.36 o 
   5  -2   7      564.85      613.05     12.92 o 
   6  -2   7       39.08       83.43      9.22 o 
   7  -2   7        3.68        1.06      8.27 o 
   8  -2   7      900.16      898.17     19.41 o 
   9  -2   7      252.77      260.10     11.17 o 
  10  -2   7       42.52       44.54      8.26 o 
  11  -2   7       28.88       15.04     10.29 o 
  12  -2   7      142.84      155.46     17.81 o 
 -14  -1   7       99.93      143.73     15.32 o 
 -13  -1   7      148.16      166.55     14.99 o 
 -12  -1   7      204.90      168.09     14.63 o 
 -11  -1   7      411.66      387.86     27.70 o 
 -10  -1   7        6.94        5.95      4.44 o 
  -9  -1   7        3.64        2.30      4.09 o 
  -8  -1   7       42.71       41.51      6.44 o 
  -7  -1   7     1487.05     1423.76     31.35 o 
  -6  -1   7     5328.15     5663.74    120.26 o 
  -5  -1   7        0.24        7.60      4.17 o 
  -4  -1   7     1416.12     1603.67     29.28 o 
  -3  -1   7      393.86      409.67     11.15 o 
  -2  -1   7     2676.89     2790.03     34.20 o 
  -1  -1   7      749.74      703.17     11.26 o 
   0  -1   7     1699.57     1673.89     22.15 o 
   1  -1   7      165.58      190.36      5.74 o 
   2  -1   7       87.20      102.36      4.57 o 
   3  -1   7     1093.28     1093.88     17.04 o 
   4  -1   7     5165.37     5273.75     65.27 o 
   5  -1   7      110.64      105.21      6.02 o 
   6  -1   7     1673.11     1733.43     26.72 o 
   7  -1   7      353.70      345.40     11.19 o 
   8  -1   7       10.65        6.48      5.44 o 
   9  -1   7       86.84       83.89     12.87 o 
  10  -1   7      161.31      164.90     11.45 o 
  11  -1   7      166.71      203.61     11.29 o 
  12  -1   7       25.21        9.20      9.78 o 
 -14   0   7       72.56       82.58     13.30 o 
 -13   0   7       50.67       58.09     11.59 o 
 -12   0   7       14.11       19.78      9.66 o 
 -11   0   7       11.01        8.11      8.75 o 
 -10   0   7       26.20       14.48      4.98 o 
  -9   0   7      691.72      653.69     24.44 o 
  -8   0   7       25.66       41.17      4.38 o 
  -7   0   7      605.37      646.79     12.49 o 
  -6   0   7      461.86      487.23      9.92 o 
  -5   0   7      828.40      893.52     13.57 o 
  -4   0   7     1961.97     2223.68     38.26 o 
  -3   0   7     3744.39     4118.15     41.65 o 
  -2   0   7     5989.26     6168.38     71.37 o 
  -1   0   7       99.79       87.13      3.94 o 
   0   0   7     5177.12     5086.83     59.63 o 
   1   0   7      320.93      323.69      7.45 o 
   2   0   7      610.96      653.22     11.72 o 
   3   0   7       74.33      102.11      4.98 o 
   4   0   7      778.21      908.91     16.11 o 
   5   0   7     2256.45     2273.69     32.12 o 
   6   0   7       54.23       46.90      5.44 o 
   7   0   7      349.07      344.32     11.37 o 
   8   0   7       22.40       22.10      5.74 o 
   9   0   7      225.98      224.29     10.49 o 
  10   0   7       59.79       68.99      8.15 o 
  11   0   7       16.07        9.15      6.77 o 
  12   0   7      164.32      190.15     14.20 o 
 -14   1   7        9.03        4.13      9.89 o 
 -13   1   7       26.25       39.40     11.03 o 
 -12   1   7       32.75       24.66     10.24 o 
 -11   1   7      140.03      105.94     11.79 o 
 -10   1   7      545.34      620.81     16.69 o 
  -9   1   7       31.86       43.28      4.96 o 
  -8   1   7      157.87      196.95      7.30 o 
  -7   1   7       62.00       43.30      5.28 o 
  -6   1   7      645.50      685.31     16.03 o 
  -5   1   7      239.61      288.90      6.83 o 
  -4   1   7     2715.21     2975.52     37.19 o 
  -3   1   7     1115.55     1181.15     16.99 o 
  -2   1   7     5657.14     6236.49     72.29 o 
  -1   1   7     3181.24     3516.08     43.85 o 
   0   1   7     2572.37     2978.23     36.99 o 
   1   1   7     2335.53     2655.95     33.65 o 
   2   1   7       11.63       12.41      2.87 o 
   3   1   7       47.55       64.63      4.60 o 
   4   1   7      258.76      252.18      8.14 o 
   5   1   7       44.37       29.20      4.65 o 
   6   1   7       69.44       75.33      6.04 o 
   7   1   7     1221.15     1158.40     21.57 o 
   8   1   7     1245.88     1184.68     22.65 o 
   9   1   7      165.63      184.06     15.96 o 
  10   1   7      175.44      166.10     10.18 o 
  11   1   7      262.27      276.73     16.20 o 
  12   1   7      115.43       85.40     20.97 o 
 -14   2   7       35.45       28.01     10.98 o 
 -13   2   7        3.68        0.72      9.50 o 
 -12   2   7      180.67      154.55     13.61 o 
 -11   2   7      119.69      132.95     15.83 o 
 -10   2   7      291.53      323.87     10.95 o 
  -9   2   7      227.61      236.21      9.17 o 
  -8   2   7        8.10       11.41      3.37 o 
  -7   2   7     1134.74     1133.26     18.75 o 
  -6   2   7        4.94        6.73      2.77 o 
  -5   2   7      864.06      936.53     15.52 o 
  -4   2   7      520.86      518.23     16.22 o 
  -3   2   7     4800.02     4850.04     57.82 o 
  -2   2   7     9059.92     9733.16    110.97 o 
  -1   2   7      376.99      324.07      7.58 o 
   0   2   7     4214.12     3956.00     47.80 o 
   1   2   7     1010.84     1040.76     32.62 o 
   2   2   7      145.07      145.41      5.18 o 
   3   2   7      409.63      421.76      9.60 o 
   5   2   7       31.87       40.19      4.34 o 
   6   2   7      314.01      297.87      9.88 o 
   7   2   7      205.89      160.97     11.48 o 
   8   2   7      407.74      437.47     25.51 o 
   9   2   7      310.29      353.21     17.06 o 
  10   2   7       49.99       53.45     10.63 o 
  11   2   7       42.20       32.32     10.03 o 
  12   2   7       32.23       36.40     10.63 o 
 -14   3   7        1.07       -1.46      9.57 o 
 -13   3   7        8.81       16.62     11.87 o 
 -12   3   7       55.74       62.54     11.87 o 
 -11   3   7      158.20      183.06      9.53 o 
 -10   3   7      144.12      148.19      8.18 o 
  -9   3   7      510.54      529.53     13.41 o 
  -8   3   7       54.38       43.39      4.91 o 
  -7   3   7        7.34        5.46      3.16 o 
  -6   3   7      873.27      804.52     20.63 o 
  -5   3   7     1001.84     1093.08     20.74 o 
  -4   3   7     1623.47     1673.88     24.29 o 
  -3   3   7      363.66      368.97     10.46 o 
  -2   3   7       79.96       83.99      6.32 o 
  -1   3   7     2524.00     2733.69     36.80 o 
   0   3   7        0.60        0.24      2.38 o 
   1   3   7      152.35      191.98      5.91 o 
   2   3   7     1369.10     1452.93     28.26 o 
   3   3   7      251.19      182.01     10.29 o 
   4   3   7        0.89        1.15      2.17 o 
   5   3   7       74.78       66.56      8.38 o 
   6   3   7      495.34      520.69     20.34 o 
   7   3   7       30.32       33.82      6.11 o 
   8   3   7        8.62       13.94      8.71 o 
   9   3   7      150.70      153.01     18.60 o 
  10   3   7      169.09      143.25     13.14 o 
  11   3   7       28.30       24.70     10.34 o 
 -13   4   7       65.85       63.30     16.62 o 
 -12   4   7       23.39       26.87     10.24 o 
 -11   4   7       70.63       69.03      7.18 o 
 -10   4   7       75.31       57.01      6.89 o 
  -9   4   7       79.54       88.95      6.53 o 
  -8   4   7      117.64      109.43      8.63 o 
  -7   4   7     1210.86     1185.80     24.55 o 
  -6   4   7       69.13       50.24      4.58 o 
  -5   4   7      235.51      251.62      8.46 o 
  -4   4   7      322.40      320.17     13.54 o 
  -3   4   7     2022.51     2072.37     29.15 o 
  -2   4   7      900.04      896.38     15.66 o 
  -1   4   7       59.63       52.26      3.94 o 
   0   4   7     3576.32     3732.23     77.60 o 
   1   4   7       16.94       12.51     11.48 o 
   2   4   7        2.56        3.54      5.86 o 
   3   4   7      318.97      281.66     12.27 o 
   4   4   7      387.29      363.37     14.76 o 
   5   4   7     1029.12     1008.56     24.90 o 
   6   4   7       86.37      109.97     10.34 o 
   7   4   7      136.24      129.57     16.62 o 
   8   4   7      722.10      693.08     23.50 o 
   9   4   7      792.74      825.82     26.30 o 
  10   4   7        3.54       -7.45     10.29 o 
  11   4   7        2.72        8.03      9.89 o 
 -13   5   7        7.78       12.44     16.22 o 
 -12   5   7        0.18       13.79     10.68 o 
 -11   5   7       45.76       37.95      6.91 o 
 -10   5   7        0.09        3.93      5.04 o 
  -9   5   7      589.44      541.95     14.26 o 
  -8   5   7      576.15      588.10     14.18 o 
  -7   5   7       26.45       21.11      6.59 o 
  -6   5   7       12.34       11.85      5.97 o 
  -5   5   7      385.63      425.44     11.26 o 
  -4   5   7      177.89      138.03      6.75 o 
  -3   5   7        1.31       -2.43      4.12 o 
  -2   5   7       61.58       58.03      5.18 o 
  -1   5   7      795.48      708.20     13.93 o 
   0   5   7      224.84      288.50     11.29 o 
   1   5   7        7.06       25.46      6.16 o 
   2   5   7      161.24      163.81     12.27 o 
   3   5   7       86.34       90.39      8.39 o 
   4   5   7      635.80      560.95     18.60 o 
   5   5   7      166.53      157.07     11.46 o 
   6   5   7      535.28      499.96     19.03 o 
   7   5   7      204.01      181.34     13.40 o 
   8   5   7        0.78       -9.60      8.90 o 
   9   5   7      170.96      138.15     13.70 o 
  10   5   7        0.32        3.21      9.46 o 
 -13   6   7        1.94        0.79     18.20 o 
 -12   6   7      125.20      153.97     14.02 o 
 -11   6   7        9.38       33.27      6.74 o 
 -10   6   7      276.50      279.43     14.75 o 
  -9   6   7     1152.98     1159.03     22.67 o 
  -8   6   7       87.84       84.64      6.85 o 
  -7   6   7       43.17       50.96      6.79 o 
  -6   6   7       54.57       53.96      5.72 o 
  -5   6   7      796.21      848.48     16.91 o 
  -4   6   7      448.05      357.28     10.89 o 
  -3   6   7      121.60      133.23      6.82 o 
  -2   6   7       10.36       13.85      5.04 o 
  -1   6   7     1029.04     1107.44     24.86 o 
   0   6   7      106.36      128.70      5.56 o 
   1   6   7       14.94       17.41      6.16 o 
   2   6   7       12.48       17.41      6.42 o 
   3   6   7       17.56        6.11      5.70 o 
   4   6   7       73.82       69.64     11.87 o 
   5   6   7       74.04       84.06     10.59 o 
   6   6   7      374.78      382.03     18.44 o 
   7   6   7      263.65      204.98     13.99 o 
   8   6   7       10.41       16.40     10.29 o 
   9   6   7        0.83       11.56     10.03 o 
  10   6   7        1.37       -6.47      9.46 o 
 -13   7   7       69.70       85.47     23.74 o 
 -12   7   7        6.72       12.66     17.41 o 
 -11   7   7        7.07       10.38      6.61 o 
 -10   7   7      346.94      304.29     12.71 o 
  -9   7   7      207.38      209.61     10.57 o 
  -8   7   7       99.59       93.97      7.58 o 
  -7   7   7     1441.70     1377.96     24.63 o 
  -6   7   7      101.47      105.59      7.43 o 
  -5   7   7      361.75      319.30     10.89 o 
  -4   7   7       85.41       84.69      6.50 o 
  -3   7   7        3.38        7.32      4.39 o 
  -2   7   7     2318.03     2241.26     33.18 o 
  -1   7   7     1950.67     1884.04     37.37 o 
   0   7   7     1049.55     1067.59     19.96 o 
   1   7   7        2.13       12.35      6.42 o 
   2   7   7      633.42      623.24     19.56 o 
   3   7   7      181.11      142.06     11.38 o 
   4   7   7       47.93       44.29      8.90 o 
   5   7   7      560.30      517.21     23.35 o 
   6   7   7      100.04      110.74     18.99 o 
   7   7   7      322.25      318.07     17.62 o 
   8   7   7      179.21      196.07     15.08 o 
   9   7   7       47.06       72.04     33.63 o 
 -12   8   7      108.01      147.99     26.12 o 
 -11   8   7        5.82        3.43      7.79 o 
 -10   8   7        8.31       11.78      6.33 o 
  -9   8   7       75.37       85.16      9.07 o 
  -8   8   7        4.55       12.02      6.02 o 
  -7   8   7       62.83       66.22     15.36 o 
  -6   8   7       42.93       34.65      6.11 o 
  -5   8   7      352.22      300.94     11.61 o 
  -4   8   7      184.91      142.86     10.07 o 
  -3   8   7      683.19      664.64     15.95 o 
  -2   8   7       53.39       59.22      6.16 o 
  -1   8   7      549.59      503.00     17.64 o 
   0   8   7      211.51      202.51      7.45 o 
   1   8   7      161.45      142.00     14.64 o 
   2   8   7     1300.68     1203.63     60.54 o 
   3   8   7        1.28        6.96      8.17 o 
   4   8   7      211.26      158.55     12.58 o 
   5   8   7      301.38      288.73     15.94 o 
   6   8   7      523.86      495.28     21.26 o 
   7   8   7        0.93      -12.88      8.90 o 
   8   8   7       89.62       93.51     13.07 o 
   9   8   7        0.55       19.15     11.15 o 
 -11   9   7        0.32        2.21     12.27 o 
 -10   9   7      174.84      182.13     13.85 o 
  -9   9   7      114.32      111.64     12.51 o 
  -8   9   7       37.80       27.37      6.98 o 
  -7   9   7       57.02       68.96      7.68 o 
  -6   9   7        0.00       -2.07      6.02 o 
  -5   9   7      155.26      140.95     15.46 o 
  -4   9   7      504.26      473.23     14.61 o 
  -3   9   7        4.13       12.52      5.55 o 
  -2   9   7      245.27      205.50      9.99 o 
  -1   9   7      222.56      231.09     18.99 o 
   0   9   7        1.11       -3.45      7.52 o 
   1   9   7      236.25      235.45     14.26 o 
   2   9   7       30.84       28.22     13.06 o 
   3   9   7      525.81      525.94     31.26 o 
   4   9   7        0.07        5.45     14.25 o 
   5   9   7       13.01       12.28      9.78 o 
   6   9   7      173.64      166.07     24.53 o 
   7   9   7       11.81        9.54     18.60 o 
   8   9   7      415.20      447.41     28.89 o 
 -11  10   7       29.23       23.53      9.57 o 
 -10  10   7      160.19      167.72     14.04 o 
  -9  10   7        1.74        1.15      8.03 o 
  -8  10   7        3.39        6.61      6.65 o 
  -7  10   7      326.38      332.75     37.59 o 
  -6  10   7      199.60      166.02     12.27 o 
  -5  10   7        4.57        1.93      6.20 o 
  -4  10   7      143.15      151.13      9.74 o 
  -3  10   7        9.54       24.65      6.63 o 
  -2  10   7      244.27      201.96     13.40 o 
  -1  10   7      499.23      430.38     36.80 o 
   0  10   7      113.84      108.23     18.99 o 
   1  10   7        0.19       -8.57     15.43 o 
   2  10   7       42.96       15.26     20.58 o 
   3  10   7        2.68      -14.63      8.66 o 
   4  10   7      199.08      193.41     14.52 o 
   5  10   7       78.14       81.97     12.58 o 
   6  10   7      227.90      206.42     16.20 o 
   7  10   7        3.69        7.41     10.03 o 
 -10  11   7       97.09      109.70     12.58 o 
  -9  11   7       58.38       64.47     11.48 o 
  -8  11   7       92.13       88.30     11.56 o 
  -7  11   7        6.38       15.47      7.55 o 
  -6  11   7      293.98      300.47     17.47 o 
  -5  11   7        3.70       11.38      7.00 o 
  -4  11   7        4.52        2.64      6.40 o 
  -3  11   7       60.48       37.51      9.78 o 
  -2  11   7       91.62       87.21     11.46 o 
  -1  11   7      211.77      195.40     14.26 o 
   0  11   7        1.10        3.80      8.34 o 
   1  11   7       19.90       56.30     11.15 o 
   2  11   7        3.22       -3.98      9.69 o 
   3  11   7       17.43        2.26     10.03 o 
   4  11   7        3.48       15.20     10.59 o 
   5  11   7       83.92       80.91     13.07 o 
  -8  12   7      625.63      674.33     24.88 o 
  -7  12   7       22.52       24.77     11.48 o 
  -6  12   7       59.04       53.89      8.66 o 
  -5  12   7      114.36      123.75     10.03 o 
  -4  12   7        5.95      -11.48      7.83 o 
  -3  12   7        1.57       14.76      9.46 o 
  -2  12   7      175.86      175.21     13.96 o 
  -1  12   7       25.01       17.41     10.07 o 
   0  12   7      318.29      359.40     19.03 o 
   1  12   7      141.50      188.91     15.64 o 
   2  12   7       64.41       69.47     12.51 o 
   3  12   7       27.35        6.21     10.59 o 
   4  12   7      114.46      151.95     28.49 o 
  -6  13   7        0.75      -14.25     10.29 o 
  -5  13   7        0.00      -14.19     10.68 o 
  -4  13   7        7.44       25.07     10.34 o 
  -3  13   7        0.56      -13.10      8.55 o 
  -2  13   7       43.24       60.34     11.75 o 
  -1  13   7        0.16        6.59     10.25 o 
   0  13   7      351.23      365.22     19.86 o 
   1  13   7      329.65      406.40     47.88 o 
   2  13   7        0.07        0.09      9.89 o 
  -3 -15   8       34.47       57.27     14.64 o 
  -2 -15   8        4.50        0.77     19.39 o 
  -1 -15   8      106.86      145.62     19.78 o 
   0 -15   8        1.99        0.20     17.41 o 
   1 -15   8      276.94      290.48     17.62 o 
   2 -15   8      180.70      203.44     15.77 o 
   3 -15   8      210.28      229.20     16.68 o 
   4 -15   8       64.81       66.58     15.04 o 
  -5 -14   8      297.63      341.86     27.30 o 
  -4 -14   8      142.27      164.59     13.45 o 
  -3 -14   8        0.29        3.62      6.63 o 
  -2 -14   8        3.66        9.31      6.24 o 
  -1 -14   8       99.06      107.20     12.31 o 
   0 -14   8        0.02        1.53      8.34 o 
   1 -14   8      111.39      163.01     13.63 o 
   2 -14   8       31.07       27.52      9.89 o 
   3 -14   8        7.98        2.15      8.90 o 
   4 -14   8       15.58       12.57      9.89 o 
   5 -14   8      114.83      161.00     25.32 o 
   6 -14   8       29.93       29.49     11.22 o 
  -7 -13   8       34.86       41.91     10.25 o 
  -6 -13   8       52.03       64.12     10.59 o 
  -5 -13   8      107.52      132.88     12.02 o 
  -4 -13   8      157.30      176.98     13.73 o 
  -3 -13   8      182.28      188.99     10.77 o 
  -2 -13   8        2.67        8.05      5.74 o 
  -1 -13   8        5.97       15.88     12.51 o 
   0 -13   8       31.86       46.90      9.89 o 
   1 -13   8       52.13       56.74     10.03 o 
   2 -13   8       53.16       67.76     10.82 o 
   3 -13   8      210.52      210.98     14.63 o 
   4 -13   8        3.03       -0.90      8.17 o 
   5 -13   8      258.02      228.99     15.88 o 
   6 -13   8       78.42       68.55     11.79 o 
   7 -13   8     1156.76     1254.31     36.62 o 
  -8 -12   8       19.43       24.51     15.83 o 
  -7 -12   8        9.68       18.61      8.55 o 
  -6 -12   8       31.06       41.63      7.86 o 
  -5 -12   8        5.23        8.48      6.58 o 
  -4 -12   8      145.33      137.03      9.53 o 
  -3 -12   8       20.40       18.62      6.36 o 
  -2 -12   8       27.73       30.94      6.36 o 
  -1 -12   8       35.41       33.55      9.25 o 
   0 -12   8        3.45       12.82      6.94 o 
   1 -12   8        8.74       13.16      8.17 o 
   2 -12   8       20.93       63.77      9.89 o 
   3 -12   8      147.29      187.97     13.63 o 
   4 -12   8       49.71       79.38     11.03 o 
   5 -12   8      209.38      216.71     15.40 o 
   6 -12   8       42.56       55.67     11.15 o 
   7 -12   8        5.17        9.61      9.50 o 
   8 -12   8       25.10       35.25     13.06 o 
  -9 -11   8      463.11      545.27     33.24 o 
  -8 -11   8       21.40       23.54      8.55 o 
  -7 -11   8       23.78       22.83      7.33 o 
  -6 -11   8       68.68       76.42      8.58 o 
  -5 -11   8      207.06      248.01     11.53 o 
  -4 -11   8       56.61       59.23      7.40 o 
  -3 -11   8      213.60      223.67     10.27 o 
  -2 -11   8       23.89       37.29      6.19 o 
  -1 -11   8       50.18       50.15      8.46 o 
   0 -11   8      597.08      507.95     16.82 o 
   1 -11   8      497.58      485.47     26.94 o 
   2 -11   8       97.72       72.17      9.89 o 
   3 -11   8       11.36        4.18      7.60 o 
   4 -11   8        0.50        0.47      7.17 o 
   5 -11   8      101.10       92.66     23.35 o 
   6 -11   8       83.09       61.71     11.22 o 
   7 -11   8        2.22       -1.95     13.06 o 
   8 -11   8        2.48       10.18      9.50 o 
   9 -11   8        0.07        1.67      9.69 o 
 -10 -10   8       45.84       62.52     17.41 o 
  -9 -10   8        0.71        5.94      7.31 o 
  -8 -10   8        8.20        9.88     12.03 o 
  -7 -10   8        1.02      -11.48      5.74 o 
  -6 -10   8       14.53       11.27      6.17 o 
  -5 -10   8      399.07      393.92     15.62 o 
  -4 -10   8      454.77      440.41     16.70 o 
  -3 -10   8      734.39      694.87     26.68 o 
  -2 -10   8      114.50      133.10      7.85 o 
  -1 -10   8      150.35      170.25      9.30 o 
   0 -10   8        3.85        9.07      4.07 o 
   1 -10   8     1368.45     1393.21     23.40 o 
   2 -10   8      556.16      593.15     19.37 o 
   3 -10   8      175.92      166.36     11.59 o 
   4 -10   8       40.97       35.60      8.34 o 
   5 -10   8      170.14      155.13     12.36 o 
   6 -10   8       64.84       73.99     13.85 o 
   7 -10   8      229.90      252.83     22.95 o 
   8 -10   8        0.28       -9.81      7.90 o 
   9 -10   8      112.37      135.54     14.42 o 
  10 -10   8       34.07       54.84     12.73 o 
 -11  -9   8       16.48       19.78     15.04 o 
 -10  -9   8      137.11      115.36     13.40 o 
  -9  -9   8       30.08       32.78      7.13 o 
  -8  -9   8      127.23      128.78      9.03 o 
  -7  -9   8       32.72       32.65      6.49 o 
  -6  -9   8       18.42       12.98      5.74 o 
  -5  -9   8      155.50      156.02      8.53 o 
  -4  -9   8       34.42       46.92     11.43 o 
  -3  -9   8     1871.92     1811.52     28.65 o 
  -2  -9   8      256.17      248.84     10.18 o 
  -1  -9   8       42.07       69.16      9.96 o 
   0  -9   8     2018.99     1948.07     28.94 o 
   1  -9   8      226.52      255.73     11.22 o 
   2  -9   8      129.74      189.05      8.23 o 
   3  -9   8      160.67      133.28     13.85 o 
   4  -9   8        2.27       18.63      7.91 o 
   5  -9   8      150.04      127.88     11.03 o 
   6  -9   8       55.64       69.23     14.64 o 
   7  -9   8      294.17      284.14     28.89 o 
   8  -9   8      127.06      108.37     12.36 o 
   9  -9   8        3.76        6.12      9.12 o 
  10  -9   8       62.09       48.33     11.59 o 
  11  -9   8      122.04      152.26     16.16 o 
 -12  -8   8        6.57       37.99     16.62 o 
 -11  -8   8      186.26      199.08     15.94 o 
 -10  -8   8        6.46       -1.65      9.12 o 
  -9  -8   8      379.47      320.03     12.45 o 
  -8  -8   8       15.57        5.73      5.50 o 
  -7  -8   8     2255.41     2160.37     35.97 o 
  -6  -8   8      112.86      119.94     11.11 o 
  -5  -8   8       12.87       22.55      5.00 o 
  -4  -8   8      203.59      209.56      8.93 o 
  -3  -8   8       20.53       14.50      4.35 o 
  -2  -8   8      186.74      149.16      7.02 o 
  -1  -8   8     2192.47     2033.00     36.27 o 
   0  -8   8     2253.07     2071.09     41.41 o 
   1  -8   8      518.27      530.29     14.56 o 
   2  -8   8      166.31      162.46      5.70 o 
   3  -8   8      355.30      348.66     18.60 o 
   4  -8   8     1012.32      912.57     23.89 o 
   5  -8   8      464.02      395.21     16.16 o 
   6  -8   8      232.11      238.14     14.25 o 
   7  -8   8       87.54      101.43     28.09 o 
   8  -8   8      724.19      663.32     23.95 o 
   9  -8   8        0.00       -3.96      8.49 o 
  10  -8   8      106.51      120.07     14.42 o 
  11  -8   8       10.27       15.04     10.82 o 
 -12  -7   8      112.51      109.28     23.74 o 
 -11  -7   8       10.57        7.91     10.07 o 
 -10  -7   8       21.25       19.69     10.29 o 
  -9  -7   8       90.44       55.90      6.97 o 
  -8  -7   8       91.01       53.74      6.42 o 
  -7  -7   8      559.84      528.01     13.59 o 
  -6  -7   8        0.00        6.87      4.91 o 
  -5  -7   8       77.86       87.18      5.81 o 
  -4  -7   8     1658.25     1628.61     31.13 o 
  -3  -7   8       46.71       57.26      5.66 o 
  -2  -7   8     2714.36     2458.63     34.00 o 
  -1  -7   8       89.57      107.63      5.78 o 
   0  -7   8       32.10       33.17      7.26 o 
   1  -7   8      234.80      214.82      7.36 o 
   2  -7   8       97.23      105.92      4.08 o 
   3  -7   8      923.23      860.33     21.63 o 
   4  -7   8       25.98       27.63      6.44 o 
   5  -7   8       38.31       31.55      7.91 o 
   6  -7   8      707.91      629.44     20.71 o 
   7  -7   8       96.12       76.84     10.07 o 
   8  -7   8       55.99       34.41      9.69 o 
   9  -7   8      113.23       76.72     11.94 o 
  10  -7   8       74.86       78.50     17.01 o 
  11  -7   8       77.36       75.71     17.41 o 
 -13  -6   8       66.56       81.05     17.01 o 
 -12  -6   8       80.58      111.86     13.43 o 
 -11  -6   8       56.60       51.09     10.63 o 
 -10  -6   8       74.16       43.89     10.29 o 
  -9  -6   8      552.84      500.50     14.47 o 
  -8  -6   8        5.33        4.43      4.31 o 
  -7  -6   8       19.07       20.36      4.26 o 
  -6  -6   8      517.70      489.27     12.17 o 
  -5  -6   8      155.28      132.23      6.58 o 
  -4  -6   8       41.42       45.40      4.92 o 
  -3  -6   8      179.42      175.46      7.05 o 
  -2  -6   8      900.74      884.38     15.77 o 
  -1  -6   8       70.61       72.96      4.88 o 
   0  -6   8      513.08      474.66     10.27 o 
   1  -6   8        7.90        3.53      4.77 o 
   2  -6   8       50.52       65.88      3.90 o 
   3  -6   8        0.05        1.85      4.94 o 
   4  -6   8      217.21      230.99     11.59 o 
   5  -6   8      160.16      142.77      9.69 o 
   6  -6   8      311.51      304.68     14.83 o 
   7  -6   8       71.97       84.36     16.22 o 
   8  -6   8        4.22        2.84      7.98 o 
   9  -6   8       20.83       22.72      9.32 o 
  10  -6   8       99.12       81.01     12.27 o 
  11  -6   8       22.80        1.86      9.46 o 
  12  -6   8       57.08       83.10     18.20 o 
 -13  -5   8        0.08       17.33     10.59 o 
 -12  -5   8      100.57      120.32     13.40 o 
 -11  -5   8      151.16      164.59     33.63 o 
 -10  -5   8       24.56       12.22      8.90 o 
  -9  -5   8      197.37      207.76     12.40 o 
  -8  -5   8        2.80        4.32      3.86 o 
  -7  -5   8      284.07      343.11     13.53 o 
  -6  -5   8        0.10       -1.50      3.00 o 
  -5  -5   8       35.00       46.61      4.20 o 
  -4  -5   8      707.98      615.98     12.33 o 
  -3  -5   8        7.99       10.15      3.88 o 
  -2  -5   8      342.99      364.83      8.70 o 
  -1  -5   8      576.66      579.55     11.12 o 
   0  -5   8      252.47      220.76      9.71 o 
   1  -5   8      530.01      516.53     10.01 o 
   2  -5   8     1383.50     1437.45     20.76 o 
   3  -5   8     1175.48     1074.90     23.66 o 
   4  -5   8     2167.42     2057.10     38.18 o 
   5  -5   8      137.88      117.35     15.43 o 
   6  -5   8        8.61       21.08      2.86 o 
   7  -5   8      475.05      456.78     18.13 o 
   8  -5   8        0.50        0.42      7.77 o 
   9  -5   8      524.19      525.24     21.74 o 
  10  -5   8       11.47       15.94      9.32 o 
  11  -5   8       48.86       42.55     11.48 o 
  12  -5   8       52.71       42.77     11.71 o 
 -13  -4   8      192.57      224.78     27.70 o 
 -12  -4   8        3.78        0.19     11.87 o 
 -11  -4   8        0.05       -4.80      8.71 o 
 -10  -4   8      225.42      218.86     14.26 o 
  -9  -4   8      119.09      171.70      7.82 o 
  -8  -4   8      313.32      286.17     17.65 o 
  -7  -4   8       17.45       10.17      3.52 o 
  -6  -4   8      828.17      783.59     14.27 o 
  -5  -4   8      159.96      169.61      9.76 o 
  -4  -4   8      406.98      458.38      9.72 o 
  -3  -4   8       43.62       49.64      5.65 o 
  -2  -4   8       29.35       36.53      3.02 o 
  -1  -4   8     7371.85     7459.14     85.96 o 
   0  -4   8      824.46      869.99     13.98 o 
   1  -4   8     3433.95     3360.30     41.51 o 
   2  -4   8     2515.04     2590.85     33.24 o 
   3  -4   8     1764.77     1603.42     22.90 o 
   4  -4   8      329.00      302.79      7.91 o 
   5  -4   8      161.69      209.12     13.57 o 
   6  -4   8        0.10       -0.46      3.21 o 
   7  -4   8      737.37      715.24     17.76 o 
   8  -4   8        6.87       -3.45      6.98 o 
   9  -4   8        0.42        8.58      8.90 o 
  10  -4   8      289.22      334.48     18.69 o 
  11  -4   8       90.71      101.52     15.04 o 
  12  -4   8      223.24      263.46     27.30 o 
 -14  -3   8      187.07      218.21     17.88 o 
 -13  -3   8      121.31      128.90     18.60 o 
 -12  -3   8      101.42       91.26     13.45 o 
 -11  -3   8     1645.32     1688.15     70.04 o 
 -10  -3   8        0.16       -1.04      8.31 o 
  -9  -3   8      200.01      197.16     10.84 o 
  -8  -3   8     1411.86     1323.42     21.38 o 
  -7  -3   8      650.49      647.90     12.49 o 
  -6  -3   8      686.86      621.26     11.51 o 
  -5  -3   8     1880.49     2006.53     29.00 o 
  -4  -3   8     3072.03     3200.78     39.86 o 
  -3  -3   8     1059.48     1299.60     18.47 o 
  -2  -3   8     2998.59     3020.03     37.31 o 
  -1  -3   8       90.62       79.48      5.68 o 
   0  -3   8      374.37      402.06      8.35 o 
   1  -3   8      462.57      463.15      9.25 o 
   2  -3   8      323.03      360.32      8.21 o 
   3  -3   8       14.75        5.44      3.22 o 
   4  -3   8      507.20      629.75     12.80 o 
   5  -3   8     1043.16     1018.89     17.69 o 
   6  -3   8       78.57      100.81      9.77 o 
   7  -3   8        1.14        3.98      5.78 o 
   8  -3   8      422.69      456.30     16.49 o 
   9  -3   8      148.09      150.66      8.24 o 
  10  -3   8       37.62       39.44     10.03 o 
  11  -3   8       69.24       63.37     12.66 o 
  12  -3   8      250.51      274.37     18.44 o 
 -14  -2   8       37.63       44.32     12.27 o 
 -13  -2   8        5.75       -5.97      9.69 o 
 -12  -2   8       69.44       80.40     12.27 o 
 -11  -2   8      513.01      525.41     21.07 o 
 -10  -2   8      244.06      247.43     22.16 o 
  -9  -2   8     1154.71     1176.48     31.26 o 
  -8  -2   8      668.69      659.84     12.98 o 
  -7  -2   8       10.71       11.00      2.77 o 
  -6  -2   8      274.49      203.79     10.59 o 
  -5  -2   8     1448.38     1454.79     28.95 o 
  -4  -2   8     2856.16     3157.72     51.40 o 
  -3  -2   8      141.69      159.19      3.88 o 
  -2  -2   8      481.98      483.99      8.90 o 
  -1  -2   8      909.78      872.93     13.68 o 
   0  -2   8      104.81      112.22      4.45 o 
   1  -2   8       45.13       53.94      3.69 o 
   2  -2   8     1304.00     1308.35     19.28 o 
   4  -2   8       25.91        6.50      4.16 o 
   5  -2   8      952.63     1014.58     18.65 o 
   6  -2   8     1696.15     1728.46     26.80 o 
   7  -2   8        4.24        0.75      5.21 o 
   8  -2   8      935.00      872.55     20.79 o 
   9  -2   8      165.66      168.87      9.30 o 
  10  -2   8       99.35      108.51      9.16 o 
  11  -2   8       28.97       22.89     21.37 o 
  12  -2   8      187.41      244.69     17.32 o 
 -14  -1   8      195.07      188.88     16.68 o 
 -13  -1   8        1.68       11.79     10.07 o 
 -12  -1   8      151.05      128.64     13.29 o 
 -11  -1   8      204.38      143.17     27.70 o 
 -10  -1   8      394.14      367.49     30.47 o 
  -9  -1   8      846.09      790.54     15.61 o 
  -8  -1   8      164.94      137.67      7.27 o 
  -7  -1   8      404.59      372.34      8.33 o 
  -6  -1   8     2637.24     2759.10     59.75 o 
  -5  -1   8      345.21      381.53     13.29 o 
  -4  -1   8       43.61       49.54      5.12 o 
  -3  -1   8      202.39      178.65      4.57 o 
  -2  -1   8     1749.27     1749.18     30.46 o 
  -1  -1   8      115.19      123.30      4.71 o 
   0  -1   8    12505.89    12836.72    144.14 o 
   1  -1   8     1807.35     1925.08     25.70 o 
   2  -1   8     4650.61     5023.03     60.27 o 
   3  -1   8       17.61       25.57      6.10 o 
   4  -1   8       37.54       25.48      4.82 o 
   5  -1   8       55.15       52.67      6.82 o 
   6  -1   8       48.38       61.64      7.81 o 
   7  -1   8      560.49      566.77     14.56 o 
   8  -1   8      117.50      121.64      8.26 o 
   9  -1   8      635.09      681.48     17.66 o 
  10  -1   8       32.17       35.53      7.20 o 
  11  -1   8       30.78       40.85      7.80 o 
  12  -1   8      226.83      239.23     17.01 o 
 -14   0   8       84.80       85.28     28.89 o 
 -13   0   8      150.34      141.86     24.14 o 
 -12   0   8        3.00       -2.45      9.12 o 
 -11   0   8      756.71      727.09     46.30 o 
 -10   0   8       49.51       34.89      8.92 o 
  -9   0   8      886.42      876.37     31.64 o 
  -8   0   8     1210.47     1097.49     18.99 o 
  -7   0   8     2432.31     2657.56     35.23 o 
  -6   0   8       95.11       75.53      7.60 o 
  -5   0   8      628.53      672.76     17.57 o 
  -4   0   8       42.78       39.32      5.29 o 
  -3   0   8      940.94      901.46     13.80 o 
  -2   0   8      930.63     1036.20     15.59 o 
  -1   0   8      236.34      216.30      6.04 o 
   0   0   8       58.61       44.64      3.33 o 
   1   0   8     4212.13     4661.58     55.71 o 
   2   0   8     1307.63     1394.02     22.85 o 
   3   0   8       42.57       35.33      4.19 o 
   4   0   8       57.17       50.41      4.89 o 
   5   0   8      123.87      129.29      6.82 o 
   6   0   8      141.26      162.37      8.43 o 
   7   0   8      347.63      345.08     11.81 o 
   8   0   8      117.16      126.37      8.53 o 
   9   0   8       39.93       53.92      7.42 o 
  10   0   8      115.99      125.93     18.12 o 
  11   0   8      128.70      121.33     12.16 o 
  12   0   8        9.36      -15.04     13.45 o 
 -14   1   8      126.85      174.68     15.97 o 
 -13   1   8       50.77       38.56     11.03 o 
 -12   1   8        2.10       -1.16      9.08 o 
 -11   1   8     1775.96     1689.40     63.71 o 
 -10   1   8       14.85        2.43      7.76 o 
  -9   1   8      243.86      226.51     17.02 o 
  -8   1   8      698.92      618.04     18.65 o 
  -7   1   8       43.67       51.44      3.97 o 
  -6   1   8      294.67      289.28      7.15 o 
  -5   1   8      158.37      140.73      4.67 o 
  -4   1   8     2355.64     2680.07     34.30 o 
  -3   1   8       71.96      105.79      4.12 o 
  -2   1   8      157.55      208.87      8.97 o 
  -1   1   8      134.84      187.50      5.90 o 
   0   1   8     2772.34     3008.79     37.74 o 
   1   1   8      120.97      137.14      5.62 o 
   2   1   8      256.21      287.05      8.34 o 
   3   1   8      573.80      705.77     13.72 o 
   4   1   8       82.16       95.61      5.66 o 
   5   1   8       66.40       79.73      5.82 o 
   6   1   8      169.80      198.08      8.26 o 
   7   1   8      291.68      286.49     16.23 o 
   8   1   8      498.53      476.58     14.38 o 
   9   1   8       17.38       30.35      6.73 o 
  10   1   8       18.85       20.00      9.12 o 
  11   1   8       25.16       17.64      9.32 o 
  12   1   8       12.38       32.15     10.07 o 
 -14   2   8       43.17       39.35     11.97 o 
 -13   2   8       82.61       62.92     11.94 o 
 -12   2   8       75.99      108.66     14.25 o 
 -11   2   8     1314.67     1198.65     32.66 o 
 -10   2   8      467.81      442.71     20.41 o 
  -9   2   8      253.36      240.50      8.91 o 
  -8   2   8        1.12        1.25      3.25 o 
  -7   2   8        2.36        4.03      2.71 o 
  -6   2   8        1.24        1.80      3.49 o 
  -5   2   8      342.27      318.62     29.68 o 
  -4   2   8      211.27      243.64      7.43 o 
  -3   2   8     3696.34     4186.38     51.08 o 
  -2   2   8      230.11      194.03      6.27 o 
  -1   2   8      945.55      970.46     15.66 o 
   0   2   8      256.98      293.25      7.55 o 
   1   2   8        8.35        2.37      3.54 o 
   2   2   8     3844.57     3852.02     68.16 o 
   3   2   8      254.57      231.96      7.63 o 
   4   2   8      278.42      274.02      8.63 o 
   5   2   8       78.95      114.03      6.14 o 
   6   2   8        4.49        4.04      3.82 o 
   7   2   8      139.65       98.44      7.18 o 
   8   2   8      107.54       98.48      7.86 o 
   9   2   8       17.85       32.93     10.03 o 
  10   2   8      517.11      555.55     21.54 o 
  11   2   8      156.64      172.37     14.64 o 
 -14   3   8        0.84        2.01     11.87 o 
 -13   3   8      102.97      132.53     29.28 o 
 -12   3   8       14.14       24.55     10.39 o 
 -11   3   8       38.47       17.41     11.08 o 
 -10   3   8       89.96       92.26      6.92 o 
  -9   3   8       62.11       78.88      6.13 o 
  -8   3   8       73.25       70.76      7.91 o 
  -7   3   8       26.89       33.52      8.83 o 
  -6   3   8      211.29      191.06     11.64 o 
  -5   3   8       27.79       44.45      4.67 o 
  -4   3   8      114.60      181.17      7.09 o 
  -3   3   8     1019.10      911.69     15.69 o 
  -2   3   8     1533.50     1523.79     22.32 o 
  -1   3   8      529.36      599.31     11.99 o 
   0   3   8        9.93       16.31      3.04 o 
   1   3   8      482.89      461.54     13.47 o 
   2   3   8        3.42        8.67      3.35 o 
   3   3   8       16.56       48.27      6.72 o 
   4   3   8     1104.37     1249.60     28.16 o 
   5   3   8        0.51       -1.58      3.28 o 
   6   3   8       11.33        4.99      3.86 o 
   7   3   8      348.90      295.18     27.70 o 
   8   3   8      817.48      792.62     25.16 o 
   9   3   8      395.22      397.36     19.00 o 
  10   3   8       49.64       36.24     10.59 o 
  11   3   8        0.14      -18.36     20.58 o 
 -14   4   8        9.51        8.99     11.48 o 
 -13   4   8        2.24        8.71     11.87 o 
 -12   4   8        4.55        3.01      9.22 o 
 -11   4   8      515.96      516.93     49.46 o 
 -10   4   8       16.48       21.81      5.66 o 
  -9   4   8      182.23      163.73      8.43 o 
  -8   4   8       13.38       22.27      4.70 o 
  -7   4   8      326.87      317.63      9.65 o 
  -6   4   8        2.68        8.09      3.32 o 
  -5   4   8      216.93      214.86      9.79 o 
  -4   4   8       89.11       59.95      5.83 o 
  -3   4   8      378.09      384.15     10.48 o 
  -2   4   8       55.88       46.14      7.14 o 
  -1   4   8      819.39      942.10     25.10 o 
   0   4   8      173.94      210.26      7.40 o 
   1   4   8     1609.73     1659.49     23.63 o 
   2   4   8      713.98      793.68     20.37 o 
   3   4   8      331.69      277.38     12.73 o 
   4   4   8      491.71      468.24     32.45 o 
   5   4   8       17.17       16.44      7.21 o 
   6   4   8       71.03       35.42      8.66 o 
   7   4   8        6.13       18.23      8.90 o 
   8   4   8        1.28        5.14      8.95 o 
   9   4   8      160.81      146.36     23.35 o 
  10   4   8      383.37      394.11     20.15 o 
  11   4   8        8.54       16.62     10.07 o 
 -13   5   8        3.76        9.06     11.48 o 
 -12   5   8       19.98       16.74      9.94 o 
 -11   5   8      112.72      120.80     30.07 o 
 -10   5   8       27.58       34.49      6.16 o 
  -9   5   8      530.81      533.19     16.37 o 
  -8   5   8      349.45      348.43     11.31 o 
  -7   5   8        0.00        1.38      3.69 o 
  -6   5   8      234.93      225.40      8.83 o 
  -5   5   8      216.34      202.84      8.12 o 
  -4   5   8      310.55      297.29      9.43 o 
  -3   5   8      248.62      174.20      7.88 o 
  -2   5   8      321.59      411.93     10.62 o 
  -1   5   8      500.51      478.69     11.36 o 
   0   5   8      466.92      494.38     10.81 o 
   1   5   8        0.09        2.06      5.51 o 
   2   5   8     1154.75     1092.67     25.42 o 
   3   5   8       59.10       78.25      8.34 o 
   4   5   8        0.43       -4.82      6.08 o 
   5   5   8      821.52      839.42     26.91 o 
   6   5   8       43.78       31.90      8.90 o 
   7   5   8        0.41        5.67      8.55 o 
   8   5   8      285.27      276.79     20.97 o 
   9   5   8       67.68       91.07     26.12 o 
  10   5   8        1.94       -8.27      8.55 o 
 -13   6   8        0.16       -0.79     18.20 o 
 -12   6   8       23.16       54.82     11.87 o 
 -11   6   8       78.02       86.48     11.85 o 
 -10   6   8      599.43      595.97     16.44 o 
  -9   6   8       33.15       26.18      6.08 o 
  -8   6   8       22.81       27.24      5.42 o 
  -7   6   8       29.71       36.56      5.25 o 
  -6   6   8      349.38      331.00     11.11 o 
  -5   6   8      553.59      585.99     14.14 o 
  -4   6   8      388.77      424.46     15.60 o 
  -3   6   8      236.98      184.32      8.04 o 
  -2   6   8      804.32      745.14     19.25 o 
  -1   6   8      540.04      516.44     16.52 o 
   0   6   8      253.60      207.35      8.95 o 
   1   6   8      479.85      398.34     35.61 o 
   2   6   8      660.80      749.33     21.50 o 
   3   6   8       13.18       20.27      9.10 o 
   4   6   8      274.26      226.70     12.83 o 
   5   6   8      140.34      153.88     12.58 o 
   6   6   8       98.13       94.89     11.38 o 
   7   6   8        0.70        6.01      9.46 o 
   8   6   8      182.16      189.16     14.82 o 
   9   6   8      471.35      501.43     22.06 o 
 -12   7   8       93.21       83.10     22.95 o 
 -11   7   8       10.06       23.10      6.55 o 
 -10   7   8       16.21       16.94      6.12 o 
  -9   7   8     3201.01     3086.15     45.55 o 
  -8   7   8      239.60      235.91     10.43 o 
  -7   7   8     1452.81     1401.32     25.19 o 
  -6   7   8     1020.34     1018.84     20.51 o 
  -5   7   8      511.29      455.43     14.64 o 
  -4   7   8        0.34       -0.99      4.40 o 
  -3   7   8      187.84      205.88     10.29 o 
  -2   7   8     1793.02     1835.53     28.85 o 
  -1   7   8       92.70       94.69      5.98 o 
   0   7   8       98.03      113.50      6.07 o 
   1   7   8     2704.66     2410.85     45.02 o 
   2   7   8      953.65      894.14     24.30 o 
   3   7   8        7.40        8.03      7.54 o 
   4   7   8       13.51       33.24      9.12 o 
   5   7   8      743.03      735.65     23.78 o 
   6   7   8      279.90      213.23     30.07 o 
   7   7   8       46.89       37.42     13.45 o 
   8   7   8        0.01       -0.70      8.92 o 
   9   7   8      162.23      172.58     15.64 o 
 -12   8   8       85.68       91.80     22.95 o 
 -11   8   8        7.14        4.78      8.31 o 
 -10   8   8      123.30      126.42     11.52 o 
  -9   8   8       38.49       33.78      6.96 o 
  -8   8   8      746.96      732.51     18.27 o 
  -7   8   8      849.84      809.35     19.34 o 
  -6   8   8      542.00      491.77     15.97 o 
  -5   8   8      165.09      151.35      8.80 o 
  -4   8   8        0.59       -0.43      6.08 o 
  -3   8   8       82.27       81.49      7.12 o 
  -2   8   8      984.25      902.37     24.29 o 
  -1   8   8      129.38      134.80      7.16 o 
   0   8   8        0.45      -13.29      6.65 o 
   1   8   8      811.44      846.13     60.15 o 
   2   8   8     1195.14     1110.52     28.78 o 
   3   8   8      201.21      192.21     13.63 o 
   4   8   8      513.45      549.26     21.80 o 
   5   8   8       78.06       89.42     11.46 o 
   6   8   8       33.08       43.60     11.38 o 
   7   8   8       84.99       96.58     17.41 o 
   8   8   8      215.71      228.46     17.41 o 
 -11   9   8      307.13      287.80     36.40 o 
 -10   9   8      128.59      150.08     24.14 o 
  -9   9   8      668.66      685.46     19.05 o 
  -8   9   8       23.06       22.93      6.91 o 
  -7   9   8       35.75        7.53     14.64 o 
  -6   9   8      639.73      605.37     18.85 o 
  -5   9   8       60.08       60.93      8.01 o 
  -4   9   8       70.44       63.99      9.11 o 
  -3   9   8     1052.79      987.48     20.82 o 
  -2   9   8       32.10       39.17      7.93 o 
  -1   9   8        0.00        5.17      7.21 o 
   0   9   8      234.06      208.45     19.78 o 
   1   9   8      468.02      478.45     19.49 o 
   2   9   8      255.61      258.82     35.22 o 
   3   9   8       16.62       18.93      9.69 o 
   4   9   8       82.06       89.02     11.94 o 
   5   9   8       69.48       55.68     24.14 o 
   6   9   8       45.66       65.54     20.97 o 
   7   9   8      187.82      197.31     16.11 o 
 -10  10   8       41.75       51.96     12.66 o 
  -9  10   8      195.71      191.18     13.76 o 
  -8  10   8        1.26        1.03     10.32 o 
  -7  10   8      110.24      137.70     20.58 o 
  -6  10   8      103.73      109.66      9.51 o 
  -5  10   8       54.77       68.84      8.76 o 
  -4  10   8      110.86      104.22      8.93 o 
  -3  10   8       10.58       16.77      7.87 o 
  -2  10   8      207.89      203.47     13.96 o 
  -1  10   8      462.20      492.96     20.42 o 
   0  10   8       53.57       38.71     19.39 o 
   1  10   8      176.50      164.68     13.43 o 
   2  10   8       27.41       17.09      9.69 o 
   3  10   8        4.90       -1.73      9.12 o 
   4  10   8      105.13       94.92     12.58 o 
   5  10   8       70.82       81.68     12.83 o 
   6  10   8        5.57        3.25     10.03 o 
  -9  11   8      412.70      411.86     19.96 o 
  -8  11   8       91.42       96.03     11.56 o 
  -7  11   8       12.07        7.05      9.12 o 
  -6  11   8        5.58       -0.32      6.63 o 
  -5  11   8       26.79       31.54      7.61 o 
  -4  11   8       32.91       42.19      7.33 o 
  -3  11   8       10.70        5.43      8.34 o 
  -2  11   8      168.61      193.58     23.35 o 
  -1  11   8        7.08       -1.11      8.90 o 
   0  11   8      199.29      171.52     14.26 o 
   1  11   8        0.33        5.54      9.89 o 
   2  11   8      543.82      583.43     40.36 o 
   3  11   8      231.16      243.12     16.44 o 
   4  11   8        6.21       14.51     10.03 o 
   5  11   8       44.72       39.75     11.79 o 
  -8  12   8        3.01       20.10     27.30 o 
  -7  12   8       17.70       56.98     17.41 o 
  -6  12   8        6.02        2.66     12.99 o 
  -5  12   8      233.15      293.33     16.79 o 
  -4  12   8       25.94       61.52     22.55 o 
  -3  12   8      216.80      240.59     16.23 o 
  -2  12   8       20.42       25.72     10.07 o 
  -1  12   8        0.06       14.34      9.78 o 
   0  12   8       57.89       81.05     20.97 o 
   1  12   8      292.26      311.18     18.74 o 
   2  12   8       84.48      101.57     13.96 o 
   3  12   8        8.14        9.97     10.68 o 
  -6  13   8      104.98      108.42     18.99 o 
  -5  13   8       58.23       93.07     17.01 o 
  -4  13   8      304.40      360.93     44.32 o 
  -3  13   8        2.56       -2.09     10.03 o 
  -2  13   8       57.30       61.30     12.02 o 
  -1  13   8      348.87      383.22     20.37 o 
   0  13   8      471.27      482.39     24.53 o 
   1  13   8      328.20      323.76     19.86 o 
  -3 -15   9      342.18      385.90     18.44 o 
  -2 -15   9      443.38      497.78     32.45 o 
  -1 -15   9      121.32      106.38     12.73 o 
   0 -15   9       32.31       42.13     10.46 o 
   1 -15   9      140.10      133.26     13.85 o 
   2 -15   9      360.09      466.40     22.06 o 
   3 -15   9       10.51       30.19     11.03 o 
   4 -15   9        3.52        4.04      9.89 o 
  -5 -14   9       47.55       56.52     10.68 o 
  -4 -14   9       92.75       95.31      9.57 o 
  -3 -14   9       44.68       49.92      7.90 o 
  -2 -14   9       22.25       12.65      7.09 o 
  -1 -14   9       47.67       84.72     11.38 o 
   0 -14   9      119.72      140.90     13.07 o 
   1 -14   9      211.64      235.53     15.64 o 
   2 -14   9      242.23      245.63     25.72 o 
   3 -14   9      288.15      308.16     43.13 o 
   4 -14   9      224.58      249.44     16.54 o 
   5 -14   9        7.18        6.07      9.66 o 
   6 -14   9      210.39      215.65     32.45 o 
  -7 -13   9       12.55       21.47      8.90 o 
  -6 -13   9       24.40       23.74      8.95 o 
  -5 -13   9        0.04       -0.85      8.94 o 
  -4 -13   9      117.81      160.07     10.31 o 
  -3 -13   9       17.22       14.31      6.49 o 
  -2 -13   9        0.37        3.11      5.54 o 
  -1 -13   9        3.31        5.05      6.04 o 
   0 -13   9        3.62        9.85      8.34 o 
   1 -13   9       21.42       15.28      8.75 o 
   2 -13   9        0.17       -5.82      8.71 o 
   3 -13   9       79.14       55.58     10.24 o 
   4 -13   9        2.34        8.32      8.92 o 
   5 -13   9       23.74       50.03     12.66 o 
   6 -13   9       19.98       27.81     10.25 o 
   7 -13   9        2.71       23.08     10.59 o 
  -8 -12   9       93.80      104.77     12.16 o 
  -7 -12   9       79.47       87.79     11.48 o 
  -6 -12   9       35.87       37.10      7.60 o 
  -5 -12   9      114.11      137.52     12.83 o 
  -4 -12   9       10.22       19.35      6.66 o 
  -3 -12   9        0.57       -6.88      5.55 o 
  -2 -12   9      163.62      184.64      9.76 o 
  -1 -12   9      232.05      233.47     10.35 o 
   0 -12   9        0.86       11.85      5.23 o 
   1 -12   9        1.76        7.23      8.34 o 
   2 -12   9        0.03       11.05      7.76 o 
   3 -12   9      133.32      101.04     18.60 o 
   4 -12   9        8.63        9.93      8.92 o 
   5 -12   9       44.07       45.45     10.25 o 
   6 -12   9        2.68        1.31      8.49 o 
   7 -12   9       17.11       23.64     18.20 o 
   8 -12   9        9.82       25.47     10.65 o 
  -9 -11   9      131.07      106.84     18.99 o 
  -8 -11   9       21.88       18.43     11.14 o 
  -7 -11   9        9.83        5.42      6.82 o 
  -6 -11   9      266.29      278.63     12.29 o 
  -5 -11   9      130.64      147.30      9.49 o 
  -4 -11   9      431.43      496.17     15.10 o 
  -3 -11   9      142.57      150.30     12.70 o 
  -2 -11   9      157.96      141.30      8.63 o 
  -1 -11   9      117.43      111.41     28.09 o 
   0 -11   9        0.25        8.08      8.25 o 
   1 -11   9      188.21      178.32     11.97 o 
   2 -11   9       70.78      117.54     13.45 o 
   3 -11   9        0.92        5.87      7.76 o 
   4 -11   9      338.59      313.33     28.49 o 
   5 -11   9       22.95       39.25     14.25 o 
   6 -11   9        0.23       -0.95      8.34 o 
   7 -11   9      149.93      130.32     13.12 o 
   8 -11   9       27.87       29.24     15.04 o 
   9 -11   9        0.42       12.47     10.46 o 
 -10 -10   9        1.22      -13.45     12.66 o 
  -9 -10   9       56.56       48.65     11.75 o 
  -8 -10   9        0.06       -3.43      6.07 o 
  -7 -10   9        4.59       11.93      6.41 o 
  -6 -10   9      388.67      394.64     14.05 o 
  -5 -10   9      623.62      665.43     16.91 o 
  -4 -10   9       46.81       75.24      7.21 o 
  -3 -10   9      715.32      714.28     16.51 o 
  -2 -10   9      178.84      179.63      8.62 o 
  -1 -10   9     3107.78     2990.53     41.63 o 
   0 -10   9        4.70        7.04      5.62 o 
   1 -10   9      274.95      256.98      8.85 o 
   2 -10   9     1272.99     1212.28     29.18 o 
   3 -10   9      297.84      293.34     14.63 o 
   4 -10   9       13.24        9.73      7.17 o 
   5 -10   9       49.93       36.14      9.32 o 
   6 -10   9       16.54       12.39      8.90 o 
   7 -10   9      620.88      603.35     23.54 o 
   8 -10   9       56.79       62.80     11.40 o 
   9 -10   9      221.19      217.99     25.32 o 
  10 -10   9       99.55       88.39     18.20 o 
 -11  -9   9      194.26      171.73     22.95 o 
 -10  -9   9      165.25      181.23     15.67 o 
  -9  -9   9       22.09       25.20     10.25 o 
  -8  -9   9       60.18       56.69      7.33 o 
  -7  -9   9      161.92      176.58      9.49 o 
  -6  -9   9     1259.77     1213.41     23.08 o 
  -5  -9   9      467.39      455.78     13.56 o 
  -4  -9   9     1492.10     1391.91     24.42 o 
  -3  -9   9      388.73      390.35     13.15 o 
  -2  -9   9       22.83       17.60      4.99 o 
  -1  -9   9       26.69       35.20      4.61 o 
   0  -9   9     2228.25     2199.26     31.82 o 
   1  -9   9      311.27      307.43      8.91 o 
   2  -9   9     1566.07     1534.97     23.34 o 
   3  -9   9      359.91      335.32     14.99 o 
   4  -9   9      708.27      703.52     21.84 o 
   5  -9   9        2.46       16.05      7.91 o 
   6  -9   9       85.46       73.58     10.82 o 
   7  -9   9      802.18      805.94     26.37 o 
   8  -9   9        2.46        8.05      9.69 o 
   9  -9   9       47.99       52.01     11.38 o 
  10  -9   9      131.56      106.34     14.07 o 
 -12  -8   9      146.66      179.91     19.39 o 
 -11  -8   9       54.93       53.39     12.31 o 
 -10  -8   9       24.82       15.13      9.46 o 
  -9  -8   9       15.11       13.02      9.22 o 
  -8  -8   9       50.58       42.11      6.26 o 
  -7  -8   9      520.90      521.19     14.30 o 
  -6  -8   9       11.72        9.88      4.61 o 
  -5  -8   9      130.13      119.22      7.13 o 
  -4  -8   9       64.46       68.06      6.02 o 
  -3  -8   9      217.83      240.76     10.78 o 
  -2  -8   9       32.35       33.73      6.11 o 
  -1  -8   9      164.04      150.13      6.81 o 
   0  -8   9       28.74       28.64      4.10 o 
   1  -8   9        0.13        2.96      2.73 o 
   2  -8   9     1122.77     1028.31     28.80 o 
   3  -8   9     1482.97     1480.56     45.11 o 
   4  -8   9      970.25     1052.66     26.37 o 
   5  -8   9      754.85      755.10     22.76 o 
   6  -8   9      318.88      296.00     17.81 o 
   7  -8   9      480.53      406.66     19.15 o 
   8  -8   9      628.33      612.54     23.89 o 
   9  -8   9      148.71      131.19     14.20 o 
  10  -8   9       20.31       12.00     10.07 o 
  11  -8   9       18.07       15.58     10.46 o 
 -12  -7   9      171.81      195.50     16.50 o 
 -11  -7   9       49.36       41.94     10.90 o 
 -10  -7   9       40.04       32.85     10.34 o 
  -9  -7   9      462.98      439.28     23.35 o 
  -8  -7   9       67.62       76.81     14.37 o 
  -7  -7   9      354.58      323.31     10.94 o 
  -6  -7   9      695.65      672.47     20.20 o 
  -5  -7   9      462.26      429.32     11.57 o 
  -4  -7   9      388.68      400.48     12.13 o 
  -3  -7   9      264.98      204.89      7.93 o 
  -2  -7   9      362.03      371.16      9.99 o 
  -1  -7   9       55.47       69.33      4.88 o 
   0  -7   9      223.43      202.01      7.13 o 
   1  -7   9      213.87      249.00      7.58 o 
   2  -7   9      866.93      838.85     20.15 o 
   3  -7   9      228.22      225.26     11.59 o 
   4  -7   9     2570.35     2310.82     43.48 o 
   5  -7   9      329.23      295.66     14.07 o 
   6  -7   9     1211.05     1173.16     29.18 o 
   7  -7   9       78.30      104.13     16.22 o 
   8  -7   9        3.01       -8.71     11.48 o 
   9  -7   9      428.68      375.99     45.90 o 
  10  -7   9        7.13        9.06      9.89 o 
  11  -7   9       24.17       41.64     11.71 o 
 -13  -6   9        4.79       11.12     11.15 o 
 -12  -6   9       79.61       97.66     13.43 o 
 -11  -6   9       46.46       44.86     10.90 o 
 -10  -6   9        1.64       -8.12      8.66 o 
  -9  -6   9      198.38      196.48     36.01 o 
  -8  -6   9      221.87      246.49      9.20 o 
  -7  -6   9      129.10      116.67     10.90 o 
  -6  -6   9      145.96      164.59      6.97 o 
  -5  -6   9      298.06      325.93     11.41 o 
  -4  -6   9       13.58       24.63      6.51 o 
  -3  -6   9      337.85      294.17     12.14 o 
  -2  -6   9        6.12        4.84      3.37 o 
  -1  -6   9       10.14        6.61      5.90 o 
   0  -6   9        2.75       -4.23      3.02 o 
   1  -6   9       39.77       61.62      4.31 o 
   2  -6   9       20.03       34.13      3.32 o 
   3  -6   9        0.05        3.12      6.73 o 
   4  -6   9     1262.77     1221.20     27.27 o 
   5  -6   9      640.10      591.01     18.37 o 
   6  -6   9      664.66      609.13     20.61 o 
   7  -6   9      188.63      190.16     17.01 o 
   8  -6   9      255.24      320.27     17.01 o 
   9  -6   9        8.14       14.71      9.46 o 
  10  -6   9       31.95       30.71     10.34 o 
  11  -6   9       91.18       92.44     13.29 o 
 -13  -5   9       22.22       42.05     12.02 o 
 -12  -5   9       64.63       84.57     12.87 o 
 -11  -5   9       22.66       29.94     10.25 o 
 -10  -5   9      206.78      187.28     19.78 o 
  -9  -5   9        1.09        5.36      9.10 o 
  -8  -5   9      110.87      110.41      6.18 o 
  -7  -5   9      180.93      179.85     10.96 o 
  -6  -5   9        1.85       12.94      3.24 o 
  -5  -5   9       30.02       35.28      3.82 o 
  -4  -5   9      864.84      782.03     14.32 o 
  -3  -5   9      218.41      203.29     14.15 o 
  -2  -5   9        4.49       11.44      4.95 o 
  -1  -5   9      252.03      282.16      8.10 o 
   0  -5   9       73.17       98.29      5.06 o 
   1  -5   9        0.52        5.69      3.39 o 
   2  -5   9     1367.65     1336.55     21.29 o 
   3  -5   9      151.51      159.68      5.56 o 
   4  -5   9      389.27      364.11     15.13 o 
   5  -5   9       21.33       21.83      3.47 o 
   6  -5   9      562.13      545.78     18.37 o 
   7  -5   9      884.41      855.03     24.86 o 
   8  -5   9        1.67       -5.24      8.10 o 
   9  -5   9       28.77       39.06     12.66 o 
  10  -5   9       69.83       84.68     12.31 o 
  11  -5   9       67.28       63.40     12.31 o 
 -13  -4   9        9.98       20.09     11.48 o 
 -12  -4   9        1.99        8.27      9.12 o 
 -11  -4   9      224.42      197.93     14.42 o 
 -10  -4   9        2.73        2.27      7.76 o 
  -9  -4   9      196.99      170.00     11.71 o 
  -8  -4   9       13.04        5.23      3.30 o 
  -7  -4   9     1169.11     1130.73     20.29 o 
  -6  -4   9      139.65      130.48      5.20 o 
  -5  -4   9      204.93      206.80     14.98 o 
  -4  -4   9     1984.29     2073.78     28.37 o 
  -3  -4   9      373.27      476.05      9.60 o 
  -2  -4   9      348.56      347.52      9.16 o 
  -1  -4   9       44.11       71.64      6.25 o 
   0  -4   9      450.76      350.81      8.15 o 
   1  -4   9     2307.68     2475.86     32.55 o 
   2  -4   9      307.75      342.50     11.53 o 
   3  -4   9        0.42        5.08      3.62 o 
   4  -4   9       32.50       48.37      4.50 o 
   5  -4   9      387.96      402.68     10.43 o 
   6  -4   9       76.78       81.25      5.50 o 
   7  -4   9        1.82       11.82      3.93 o 
   8  -4   9       37.26        8.92      8.10 o 
   9  -4   9      251.24      197.90     14.55 o 
  10  -4   9        0.20        0.79      9.50 o 
  11  -4   9       15.34       22.07     10.34 o 
  12  -4   9       18.30       35.42     11.46 o 
 -13  -3   9       26.51       24.32     13.85 o 
 -12  -3   9       26.38       25.24     10.25 o 
 -11  -3   9        1.92       -3.09      8.90 o 
 -10  -3   9      303.10      262.07     28.49 o 
  -9  -3   9      121.42      135.37     15.04 o 
  -8  -3   9       52.71       49.35      4.10 o 
  -7  -3   9       13.42       11.49      2.20 o 
  -6  -3   9     1868.85     1619.02     32.65 o 
  -5  -3   9      110.99      148.30      9.89 o 
  -4  -3   9      500.45      611.25     10.89 o 
  -3  -3   9      135.07      147.30      6.32 o 
  -2  -3   9     2392.96     2649.93     33.85 o 
  -1  -3   9      245.99      217.26      6.43 o 
   0  -3   9     2345.33     2497.37     32.27 o 
   1  -3   9       22.06       20.06      2.98 o 
   2  -3   9      184.76      176.05      6.40 o 
   3  -3   9     1227.28     1139.84     18.70 o 
   4  -3   9      329.30      417.43     14.09 o 
   5  -3   9      673.09      674.42     13.96 o 
   6  -3   9      115.67      125.37     10.00 o 
   7  -3   9      314.00      323.99     11.14 o 
   8  -3   9      183.81      200.30     13.64 o 
   9  -3   9       93.51      104.53     11.46 o 
  10  -3   9       66.33       72.37     11.46 o 
  11  -3   9       10.80       18.58     10.03 o 
  12  -3   9        4.37       26.20     13.45 o 
 -14  -2   9      356.65      395.98     21.74 o 
 -13  -2   9      158.39      187.42     18.20 o 
 -12  -2   9      421.00      393.14     19.81 o 
 -11  -2   9      805.00      744.94     25.67 o 
 -10  -2   9       80.52       49.08      9.69 o 
  -9  -2   9      667.81      662.87     26.51 o 
  -8  -2   9       16.22       20.58      2.86 o 
  -7  -2   9     1372.32     1371.84     30.08 o 
  -6  -2   9      381.81      342.59     13.29 o 
  -5  -2   9     3228.04     3343.35     55.83 o 
  -4  -2   9       74.60       53.59      5.70 o 
  -3  -2   9     4086.03     3949.93     47.71 o 
  -2  -2   9     2705.66     2876.62     36.10 o 
  -1  -2   9     2388.73     2318.35     29.98 o 
   0  -2   9       87.12      103.84      4.62 o 
   1  -2   9      699.10      776.89     13.49 o 
   2  -2   9       56.98       63.65      4.93 o 
   3  -2   9      591.25      681.95     13.79 o 
   4  -2   9       55.62       64.42      7.72 o 
   5  -2   9        4.37        4.35      3.90 o 
   6  -2   9      833.72      846.84     17.08 o 
   7  -2   9       17.00       13.87      6.63 o 
   8  -2   9      331.82      292.76     11.53 o 
   9  -2   9      315.49      321.05     13.86 o 
  10  -2   9      107.03      142.79     13.40 o 
  11  -2   9       90.06       98.10     12.58 o 
  12  -2   9      295.25      325.21     27.70 o 
 -14  -1   9        0.01       17.93     11.03 o 
 -13  -1   9        6.29       -3.21      9.69 o 
 -12  -1   9        0.59        2.84      8.90 o 
 -11  -1   9       30.17       42.30     10.25 o 
 -10  -1   9      180.45      215.43     14.07 o 
  -9  -1   9      154.86      106.76     11.87 o 
  -8  -1   9      468.86      484.33     30.86 o 
  -7  -1   9      219.79      219.99     26.12 o 
  -6  -1   9     1718.96     1725.45     36.01 o 
  -5  -1   9      190.42      193.07     10.46 o 
  -4  -1   9      617.21      622.53     16.20 o 
  -3  -1   9     3697.84     3877.98     47.14 o 
  -2  -1   9     1506.17     1561.99     21.76 o 
  -1  -1   9      497.36      463.56      9.30 o 
   0  -1   9       99.92       75.19      5.04 o 
   1  -1   9      209.07      270.81      7.58 o 
   2  -1   9      386.45      385.85     14.28 o 
   3  -1   9      313.46      390.36     10.62 o 
   4  -1   9      956.74      946.37     19.18 o 
   5  -1   9       67.83       67.00      7.21 o 
   6  -1   9      192.43      194.80      8.66 o 
   7  -1   9     2472.16     2386.93     35.84 o 
   8  -1   9       18.12       31.94      9.58 o 
   9  -1   9       57.56       68.30      7.88 o 
  10  -1   9       36.34       49.88      7.85 o 
  11  -1   9       43.42       48.91     10.34 o 
  12  -1   9        0.50      -11.08     14.25 o 
 -14   0   9       12.67        0.43     10.65 o 
 -13   0   9       53.08       52.53     11.94 o 
 -12   0   9       10.37        7.24      9.50 o 
 -11   0   9      341.05      325.54     18.60 o 
 -10   0   9      307.55      274.23     18.99 o 
  -9   0   9     2750.83     2721.76     51.82 o 
  -8   0   9       20.24       15.89      3.93 o 
  -7   0   9      403.00      386.21     20.18 o 
  -6   0   9      317.27      292.81     13.40 o 
  -5   0   9       64.63       92.57      7.98 o 
  -4   0   9      540.92      520.37      7.33 o 
  -3   0   9      399.46      430.92      8.63 o 
  -2   0   9      313.78      288.14     11.21 o 
  -1   0   9     8387.49     8943.44    102.47 o 
   0   0   9     2976.02     3228.86     40.48 o 
   1   0   9       82.40       77.85      4.57 o 
   2   0   9      152.19      205.97     14.04 o 
   3   0   9       18.28       18.05      4.30 o 
   4   0   9     1450.95     1459.91     22.98 o 
   5   0   9     1878.91     1893.99     28.60 o 
   6   0   9       38.74       65.24      6.80 o 
   7   0   9        2.28       -1.90      4.86 o 
   8   0   9       59.18       69.46      7.33 o 
   9   0   9      802.56      827.87     19.87 o 
  10   0   9       81.15       71.09      8.43 o 
  11   0   9       42.89       68.71     11.03 o 
 -14   1   9        0.65        7.06      9.81 o 
 -13   1   9        0.00        3.27      9.89 o 
 -12   1   9       15.30        1.58      9.50 o 
 -11   1   9       21.36        5.69      8.90 o 
 -10   1   9        7.54       13.37      8.17 o 
  -9   1   9      661.22      616.30     24.76 o 
  -8   1   9      379.46      349.63      8.99 o 
  -7   1   9     2735.94     2782.21     36.86 o 
  -6   1   9      296.50      298.86     17.47 o 
  -5   1   9      752.17      730.07     16.70 o 
  -4   1   9      238.40      255.44      6.86 o 
  -3   1   9      660.30      611.00     11.39 o 
  -2   1   9      324.28      368.68      8.79 o 
  -1   1   9     2330.83     2505.39     32.68 o 
   0   1   9       43.85       37.66      5.89 o 
   1   1   9      250.99      205.38      7.15 o 
   2   1   9      179.04      182.45      7.09 o 
   3   1   9      375.67      424.24     11.55 o 
   4   1   9      329.64      316.77      9.55 o 
   5   1   9      183.54      188.12      7.92 o 
   6   1   9      414.19      377.29     20.66 o 
   7   1   9      241.66      231.10     15.29 o 
   8   1   9       20.65       13.95      9.02 o 
   9   1   9      225.92      195.23     13.63 o 
  10   1   9      392.23      389.68     19.39 o 
  11   1   9        6.70       26.03     10.68 o 
 -14   2   9       41.32       47.63     11.97 o 
 -13   2   9        0.13       -1.27      9.22 o 
 -12   2   9      236.06      199.98     15.40 o 
 -11   2   9       24.11       22.46     10.07 o 
 -10   2   9      179.61      162.13     25.32 o 
  -9   2   9      683.46      656.49     17.26 o 
  -8   2   9      189.92      156.12      8.90 o 
  -7   2   9       15.20        6.64      2.78 o 
  -6   2   9       76.89       76.94      4.89 o 
  -5   2   9        0.89        0.24      2.75 o 
  -4   2   9      525.21      559.40     11.80 o 
  -3   2   9        2.27       -1.18      2.87 o 
  -2   2   9        8.67       10.78      3.22 o 
  -1   2   9     2434.38     2686.39     35.14 o 
   0   2   9       39.03       63.58      5.47 o 
   1   2   9     1563.96     1804.63     25.92 o 
   2   2   9        0.44       -0.99      3.23 o 
   3   2   9        0.02        2.48      3.17 o 
   4   2   9      903.67      843.69     24.23 o 
   5   2   9      837.07      835.23     19.70 o 
   6   2   9      768.95      685.54     15.26 o 
   7   2   9        0.42        3.90      4.92 o 
   8   2   9        0.73       -5.54      7.83 o 
   9   2   9        0.03        0.54      8.66 o 
  10   2   9      142.37      139.06     13.14 o 
  11   2   9       62.51       65.82     11.71 o 
 -14   3   9        8.01       14.70     11.40 o 
 -13   3   9       25.80        9.50     13.45 o 
 -12   3   9       54.87       57.76     11.97 o 
 -11   3   9        9.09       -0.36     13.45 o 
 -10   3   9      969.06      862.58     39.17 o 
  -9   3   9       54.28       66.16      5.70 o 
  -8   3   9      135.69      117.50      8.86 o 
  -7   3   9      142.07      151.72     10.50 o 
  -6   3   9       18.63       25.33      6.71 o 
  -5   3   9       25.37       12.15      3.69 o 
  -4   3   9      392.80      425.61     10.44 o 
  -3   3   9      958.52      982.97     17.08 o 
  -2   3   9     2510.24     2622.83     35.25 o 
  -1   3   9      572.98      593.93     26.95 o 
   0   3   9      214.34      223.01      7.77 o 
   1   3   9      348.82      355.35      9.45 o 
   2   3   9      311.27      293.68      7.51 o 
   3   3   9      622.71      669.98     19.48 o 
   4   3   9       91.64      103.88      6.20 o 
   5   3   9       30.11       37.06      6.56 o 
   6   3   9      500.96      499.17     29.28 o 
   7   3   9      139.24      114.42     11.46 o 
   8   3   9      962.22      863.26     26.28 o 
   9   3   9      559.91      570.60     27.30 o 
  10   3   9      138.05      115.55     13.45 o 
  11   3   9       32.27       26.93     11.15 o 
 -13   4   9        8.15        3.96     10.68 o 
 -12   4   9       66.51       70.49     11.71 o 
 -11   4   9       46.06       58.56     13.45 o 
 -10   4   9      295.57      252.55     10.19 o 
  -9   4   9      527.96      486.38     22.12 o 
  -8   4   9        0.25        5.53      6.34 o 
  -7   4   9      412.41      424.27     11.48 o 
  -6   4   9      211.68      222.76      8.34 o 
  -5   4   9      434.70      428.64     11.17 o 
  -4   4   9      139.60      136.92      6.51 o 
  -3   4   9      199.21      164.88      7.09 o 
  -2   4   9       28.15       33.48      4.62 o 
  -1   4   9        8.05       16.76      3.91 o 
   0   4   9      189.10      214.26      7.56 o 
   1   4   9      217.04      237.38      9.88 o 
   2   4   9      683.73      675.52     18.93 o 
   3   4   9       45.22       43.86      7.54 o 
   4   4   9        4.59       -2.04      5.70 o 
   5   4   9        1.38        4.78      6.65 o 
   6   4   9      228.68      177.96     12.87 o 
   7   4   9        7.80        8.76      8.34 o 
   8   4   9       14.95       28.33      9.78 o 
   9   4   9      191.57      194.36     15.11 o 
  10   4   9        0.01       10.22     10.03 o 
 -13   5   9       37.38       45.53     12.27 o 
 -12   5   9        1.04        0.00      9.22 o 
 -11   5   9      182.65      187.87     14.45 o 
 -10   5   9       15.34       20.31      5.60 o 
  -9   5   9      190.45      193.64      9.32 o 
  -8   5   9      154.92      168.44     11.16 o 
  -7   5   9      596.52      509.47     13.20 o 
  -6   5   9        6.14        6.34      4.09 o 
  -5   5   9      318.24      251.63      9.43 o 
  -4   5   9      327.15      320.81     11.79 o 
  -3   5   9        9.37       10.12      3.90 o 
  -2   5   9     1266.48     1292.26     21.28 o 
  -1   5   9        2.29        2.80      3.36 o 
   0   5   9      139.16      118.50      9.46 o 
   1   5   9       29.22       34.98      6.65 o 
   2   5   9       62.53       74.51      8.71 o 
   3   5   9       13.41       17.97      6.65 o 
   4   5   9       52.34       76.17      9.46 o 
   5   5   9        1.62       -4.85      6.65 o 
   6   5   9      789.77      763.55     43.13 o 
   7   5   9       68.46       72.78     11.15 o 
   8   5   9      504.86      550.01     22.66 o 
   9   5   9      519.00      569.61     36.40 o 
  10   5   9       37.74       24.80     10.90 o 
 -13   6   9       87.20       98.92     23.74 o 
 -12   6   9      281.54      299.05     18.00 o 
 -11   6   9       77.73       77.05     12.30 o 
 -10   6   9       98.62       90.04     10.22 o 
  -9   6   9      650.37      612.40     15.95 o 
  -8   6   9       14.68       17.69      5.42 o 
  -7   6   9      232.39      228.30     10.91 o 
  -6   6   9       11.18       12.32      5.07 o 
  -5   6   9       73.96       61.44      6.16 o 
  -4   6   9       63.11       63.01      6.04 o 
  -3   6   9      278.95      292.97      9.99 o 
  -2   6   9      271.26      263.76      8.89 o 
  -1   6   9       53.19       60.95      5.14 o 
   0   6   9      590.54      595.39     12.32 o 
   1   6   9     1351.85     1267.34     28.78 o 
   2   6   9      192.88      179.46     11.71 o 
   3   6   9       48.19       51.88      8.95 o 
   4   6   9      233.88      256.06     14.25 o 
   5   6   9       98.55       93.25     19.39 o 
   6   6   9        6.83        9.74      8.75 o 
   7   6   9       14.82        8.43      9.78 o 
   8   6   9      106.70      117.13     13.40 o 
   9   6   9       24.66       37.68     10.82 o 
 -12   7   9        2.22        4.75     18.20 o 
 -11   7   9       76.70       69.17     12.30 o 
 -10   7   9      128.77      125.60     14.04 o 
  -9   7   9      291.66      262.23     11.44 o 
  -8   7   9      100.56      112.60      9.01 o 
  -7   7   9      141.23      119.28     15.04 o 
  -6   7   9       89.83       83.82      7.33 o 
  -5   7   9       44.68       33.01      5.90 o 
  -4   7   9     1763.16     1733.40     28.28 o 
  -3   7   9      132.95      129.34     15.04 o 
  -2   7   9     1586.64     1537.94     25.76 o 
  -1   7   9      936.40      973.95     25.87 o 
   0   7   9     5808.34     5641.64     88.37 o 
   1   7   9      781.19      785.71     22.66 o 
   2   7   9      158.52      186.42     12.83 o 
   3   7   9      104.16      102.32     10.59 o 
   4   7   9       44.65       34.02      9.89 o 
   5   7   9        1.38       16.62      9.51 o 
   6   7   9      867.07      792.98     26.23 o 
   7   7   9        0.05       -8.71      9.12 o 
   8   7   9       15.11       17.97     10.46 o 
 -12   8   9        3.63        5.54     16.62 o 
 -11   8   9        6.24        2.11      9.66 o 
 -10   8   9      171.55      165.32     14.94 o 
  -9   8   9      104.70      111.36      8.82 o 
  -8   8   9       78.97       80.00      8.22 o 
  -7   8   9      129.69      132.85     12.15 o 
  -6   8   9      620.13      585.88     26.62 o 
  -5   8   9      142.89      160.58      9.26 o 
  -4   8   9      215.59      203.59      9.53 o 
  -3   8   9     1733.14     1711.15     28.99 o 
  -2   8   9       11.41       10.52      5.65 o 
  -1   8   9       88.50      100.95     15.43 o 
   0   8   9     1636.22     1531.97     34.12 o 
   1   8   9      595.78      577.40     20.68 o 
   2   8   9     1326.45     1229.56     31.02 o 
   3   8   9      601.04      584.32     36.40 o 
   4   8   9        5.34        6.47      9.46 o 
   5   8   9       46.49       57.23     11.15 o 
   6   8   9       40.04       30.61     10.25 o 
   7   8   9      260.75      240.17     41.55 o 
   8   8   9      417.92      421.83     22.10 o 
 -11   9   9       97.67      133.75     23.74 o 
 -10   9   9      105.67      122.72      9.78 o 
  -9   9   9        0.05        2.86      6.08 o 
  -8   9   9        9.27        7.25      7.25 o 
  -7   9   9       20.93       17.06      7.20 o 
  -6   9   9      109.89       99.27     14.28 o 
  -5   9   9      221.37      221.12     17.01 o 
  -4   9   9       15.64       17.62      6.58 o 
  -3   9   9       40.27       35.13      6.64 o 
  -2   9   9      675.95      548.50     20.37 o 
  -1   9   9      395.37      354.33     17.57 o 
   0   9   9      311.16      282.82     15.94 o 
   1   9   9       39.44       30.71      9.69 o 
   2   9   9       48.54       54.38     10.68 o 
   3   9   9      122.29      101.50     12.51 o 
   4   9   9      156.41      131.97     13.40 o 
   5   9   9       26.47       24.94     14.25 o 
   6   9   9        0.12       -1.86      9.08 o 
   7   9   9       94.86      100.51     13.70 o 
 -10  10   9       77.94       75.53     11.38 o 
  -9  10   9       51.16       50.20      8.21 o 
  -8  10   9      170.44      169.75     12.78 o 
  -7  10   9      322.32      291.26     13.15 o 
  -6  10   9        2.68       15.76      8.04 o 
  -5  10   9       23.26       25.40      7.28 o 
  -4  10   9        1.50        5.85      6.40 o 
  -3  10   9       13.56       13.17      8.66 o 
  -2  10   9       79.32       60.50     10.59 o 
  -1  10   9      121.85      120.26     12.58 o 
   0  10   9      232.35      218.58     18.99 o 
   1  10   9      195.08      199.01     14.82 o 
   2  10   9      746.17      679.95     25.16 o 
   3  10   9       28.86       28.09     16.22 o 
   4  10   9      115.64       90.06     12.83 o 
   5  10   9      144.49      149.42     15.32 o 
   6  10   9       17.34       30.32     14.25 o 
  -9  11   9       31.19       30.76      9.81 o 
  -8  11   9       59.35       75.41      9.30 o 
  -7  11   9       12.88       24.48      8.01 o 
  -6  11   9       11.73        9.31      9.89 o 
  -5  11   9      108.28       97.64      9.57 o 
  -4  11   9        9.55        8.63      9.12 o 
  -3  11   9       19.96       14.64     13.85 o 
  -2  11   9        2.37        4.89      9.46 o 
  -1  11   9       31.40       24.93     16.22 o 
   0  11   9      211.55      213.52     16.22 o 
   1  11   9       64.29       68.51     11.75 o 
   2  11   9        2.31       -6.20     10.03 o 
   3  11   9        0.06      -16.98      8.49 o 
   4  11   9       38.26       15.48      9.89 o 
  -7  12   9        0.16       -7.84      7.22 o 
  -6  12   9        2.53       10.19      9.46 o 
  -5  12   9       58.38       47.46     18.99 o 
  -4  12   9      337.72      381.67     39.57 o 
  -3  12   9      113.79      146.47     22.16 o 
  -2  12   9      211.90      184.18     15.83 o 
  -1  12   9      353.44      337.64     18.74 o 
   0  12   9       39.08       32.65     10.90 o 
   1  12   9       23.56       14.73     10.65 o 
   2  12   9        0.24      -15.27      9.32 o 
  -5  13   9        1.54        2.98      9.78 o 
  -4  13   9      114.21      105.90     19.78 o 
  -3  13   9       17.09       18.76     11.03 o 
  -2  13   9      225.44      270.98     22.16 o 
  -1  13   9        7.91       22.64     11.46 o 
  -3 -15  10      131.72      201.80     22.16 o 
  -2 -15  10      183.20      237.75     16.11 o 
  -1 -15  10       28.83       18.47      9.89 o 
   0 -15  10      431.07      478.92     21.74 o 
   1 -15  10        0.88        1.99      8.92 o 
   2 -15  10      123.52      141.96     14.07 o 
   3 -15  10        7.16       -7.77      9.32 o 
  -5 -14  10      107.54       97.59     18.20 o 
  -4 -14  10        8.93       13.19      7.15 o 
  -3 -14  10      118.85      127.16     15.61 o 
  -2 -14  10      208.36      190.15     14.42 o 
  -1 -14  10      260.80      262.67     28.09 o 
   0 -14  10       23.88       22.86      9.89 o 
   1 -14  10      299.06      324.23     17.80 o 
   2 -14  10       15.85       35.52     21.76 o 
   3 -14  10       67.30       71.12     11.79 o 
   4 -14  10       12.45       22.18     10.07 o 
   5 -14  10        0.11        4.95     15.43 o 
  -7 -13  10       13.23       13.05      8.55 o 
  -6 -13  10       75.41       69.05      8.99 o 
  -5 -13  10        2.96        4.97      6.55 o 
  -4 -13  10      288.86      287.70     12.87 o 
  -3 -13  10        1.34        1.74      6.31 o 
  -2 -13  10      118.34      103.77      8.40 o 
  -1 -13  10       51.15       67.33     10.29 o 
   0 -13  10      199.96      185.74     13.69 o 
   1 -13  10      464.34      498.80     20.85 o 
   2 -13  10      102.62       88.18     19.78 o 
   3 -13  10        0.40        1.66      8.55 o 
   4 -13  10        3.81       -8.45      8.34 o 
   5 -13  10       43.57       46.96     11.03 o 
   6 -13  10        4.01       22.84     10.07 o 
   7 -13  10      184.66      215.74     17.30 o 
  -8 -12  10       71.62      111.59     18.99 o 
  -7 -12  10       10.17       16.99      9.43 o 
  -6 -12  10      168.48      158.41     10.35 o 
  -5 -12  10        9.60       10.67      6.39 o 
  -4 -12  10      130.78      149.40      9.55 o 
  -3 -12  10       33.41       29.33     13.05 o 
  -2 -12  10       56.01       68.57     11.13 o 
  -1 -12  10      616.54      689.87     27.18 o 
   0 -12  10      712.98      704.32     22.76 o 
   1 -12  10      478.85      430.37     18.59 o 
   2 -12  10       25.19       14.14      8.34 o 
   3 -12  10      147.16      135.85     17.01 o 
   4 -12  10       67.44       68.21     13.45 o 
   5 -12  10       16.70       21.25      9.50 o 
   6 -12  10       30.75       39.91     10.59 o 
   7 -12  10       22.05       15.70     10.59 o 
   8 -12  10       39.33       36.29     11.40 o 
  -9 -11  10       74.43       74.39     18.20 o 
  -8 -11  10        8.52       -5.97      9.12 o 
  -7 -11  10       18.94       18.49      6.78 o 
  -6 -11  10      129.10      115.47      9.15 o 
  -5 -11  10       18.34       11.75      5.83 o 
  -4 -11  10      397.74      377.59     13.54 o 
  -3 -11  10       32.44       26.37      8.83 o 
  -2 -11  10       98.82      105.56     11.26 o 
  -1 -11  10       15.62       32.80      5.25 o 
   0 -11  10       34.11       35.40      5.42 o 
   1 -11  10       47.72       40.89      8.49 o 
   2 -11  10       97.62       88.19      9.89 o 
   3 -11  10      184.99      199.24     20.18 o 
   4 -11  10       73.00       70.59     16.22 o 
   5 -11  10        8.56       11.64     10.29 o 
   6 -11  10       28.71       47.31     10.82 o 
   7 -11  10      334.68      332.38     28.49 o 
   8 -11  10        2.49       -7.82     17.41 o 
   9 -11  10      198.34      238.41     17.87 o 
 -10 -10  10       32.67       31.62     11.94 o 
  -9 -10  10      158.55      162.38     15.08 o 
  -8 -10  10      436.25      447.09     15.22 o 
  -7 -10  10      145.36      153.91     18.74 o 
  -6 -10  10      321.06      342.15     12.90 o 
  -5 -10  10      195.63      211.45     13.46 o 
  -4 -10  10      549.26      540.07     15.01 o 
  -3 -10  10        1.27        2.57      4.93 o 
  -2 -10  10      344.27      306.71     10.82 o 
  -1 -10  10     1308.20     1313.05     22.98 o 
   0 -10  10      195.70      181.51     11.26 o 
   1 -10  10      573.93      503.00     12.28 o 
   2 -10  10       96.09       87.00     12.66 o 
   3 -10  10      185.41      158.48     12.66 o 
   4 -10  10      144.55      110.54     10.82 o 
   5 -10  10        0.03        1.61      7.98 o 
   6 -10  10       15.80       40.32     10.25 o 
   7 -10  10       23.42       18.13      9.12 o 
   8 -10  10       68.99       68.06     11.94 o 
   9 -10  10        5.11        4.28      9.46 o 
 -11  -9  10      147.65      152.32     15.64 o 
 -10  -9  10      161.60      201.89     16.23 o 
  -9  -9  10      262.40      310.60     36.40 o 
  -8  -9  10       35.46       33.49      6.64 o 
  -7  -9  10       32.43       35.21      7.55 o 
  -6  -9  10      725.21      683.44     16.83 o 
  -5  -9  10      959.07     1047.01     20.87 o 
  -4  -9  10      542.29      543.91     14.68 o 
  -3  -9  10      281.08      282.57     11.20 o 
  -2  -9  10        1.96       -1.37      4.19 o 
  -1  -9  10       86.19       80.15      6.08 o 
   0  -9  10       41.22       25.76      8.87 o 
   1  -9  10       14.92       22.30      3.88 o 
   2  -9  10     3040.53     3011.28     53.18 o 
   3  -9  10      507.33      451.17     28.49 o 
   4  -9  10      277.37      238.86     17.01 o 
   5  -9  10     1719.50     1486.02     34.92 o 
   6  -9  10       76.15      109.14     14.25 o 
   7  -9  10      121.73      114.71     12.16 o 
   8  -9  10      125.80      148.91     14.42 o 
   9  -9  10      127.95      155.13     14.99 o 
  10  -9  10        2.26       -6.84      9.46 o 
 -11  -8  10     1048.95     1135.34     33.85 o 
 -10  -8  10        5.46       -5.40      9.12 o 
  -9  -8  10      100.08       80.96     13.06 o 
  -8  -8  10       64.71       82.31      7.65 o 
  -7  -8  10      103.47      104.27      8.72 o 
  -6  -8  10      124.30      154.02     10.00 o 
  -5  -8  10       19.71       15.57      4.61 o 
  -4  -8  10     2582.26     2556.20     36.70 o 
  -3  -8  10      264.50      264.96     22.16 o 
  -2  -8  10       21.18       22.71      4.19 o 
  -1  -8  10     1731.48     1656.62     25.48 o 
   0  -8  10       16.93       13.77      4.55 o 
   1  -8  10     1742.15     1722.71     25.62 o 
   2  -8  10       61.16       65.53      9.92 o 
   3  -8  10        0.07        2.22      6.33 o 
   4  -8  10      196.79      160.65     11.59 o 
   5  -8  10      152.19      157.54     13.45 o 
   6  -8  10     2656.16     2398.51     47.97 o 
   7  -8  10       42.09       45.14     10.46 o 
   8  -8  10       17.74       14.74      9.78 o 
   9  -8  10      156.86      197.90     23.35 o 
  10  -8  10       81.38       92.16     18.60 o 
 -12  -7  10       38.54       40.59     11.46 o 
 -11  -7  10       52.07       32.57     10.59 o 
 -10  -7  10        9.67        8.06      9.12 o 
  -9  -7  10       22.00       13.11      8.75 o 
  -8  -7  10     1916.02     1872.77     30.14 o 
  -7  -7  10        0.13       10.22      5.61 o 
  -6  -7  10        0.23        7.00      5.07 o 
  -5  -7  10      955.02      928.93     17.67 o 
  -4  -7  10      362.48      344.75     13.87 o 
  -3  -7  10      321.68      301.82      9.18 o 
  -2  -7  10        0.04        0.65      3.21 o 
  -1  -7  10       83.13       65.90      4.88 o 
   0  -7  10     2429.17     2431.97     33.23 o 
   1  -7  10      145.92      148.95     10.97 o 
   2  -7  10     2325.27     2360.74     32.07 o 
   3  -7  10      165.97      116.47      8.75 o 
   4  -7  10     1556.89     1527.19     36.40 o 
   5  -7  10       81.37       59.81      8.34 o 
   6  -7  10     1177.75     1040.03     27.83 o 
   7  -7  10      284.46      324.79     39.17 o 
   8  -7  10       11.03       11.45      9.46 o 
   9  -7  10      650.17      628.02     48.27 o 
  10  -7  10       10.65       13.64      9.46 o 
  11  -7  10        0.20        1.37     10.34 o 
 -12  -6  10        1.25        0.16      9.32 o 
 -11  -6  10        0.31       -8.71      8.55 o 
 -10  -6  10        2.50       -8.86     17.01 o 
  -9  -6  10      928.19      890.49     26.54 o 
  -8  -6  10       18.68       14.06      4.08 o 
  -7  -6  10      645.91      662.00     18.75 o 
  -6  -6  10        1.46        0.78      3.19 o 
  -5  -6  10      275.29      256.97      9.38 o 
  -4  -6  10       21.50       31.45      6.44 o 
  -3  -6  10      126.91      120.32      5.98 o 
  -2  -6  10      184.26      153.61     12.14 o 
  -1  -6  10       89.05      107.17      5.65 o 
   0  -6  10        1.39        6.82      4.03 o 
   1  -6  10      184.31      172.94      6.36 o 
   2  -6  10      544.18      575.09     11.62 o 
   3  -6  10        3.36       -1.50      5.12 o 
   4  -6  10        6.86       13.11      5.70 o 
   5  -6  10       17.93       14.78      6.85 o 
   6  -6  10        2.33       -2.98      6.98 o 
   7  -6  10       32.89       29.45      8.90 o 
   8  -6  10       70.84       80.29     11.38 o 
   9  -6  10       36.80       10.79      9.22 o 
  10  -6  10       43.33       43.85     14.64 o 
  11  -6  10        0.12       -0.79     20.18 o 
 -13  -5  10       79.53       75.05     37.99 o 
 -12  -5  10       80.28       76.19     13.07 o 
 -11  -5  10        2.83       18.88     17.41 o 
 -10  -5  10        0.00        6.08      8.75 o 
  -9  -5  10      176.32      177.29     12.73 o 
  -8  -5  10        2.47       -0.87      3.38 o 
  -7  -5  10        6.84        3.35      2.83 o 
  -6  -5  10       16.75       17.94      3.35 o 
  -5  -5  10      403.12      410.17     25.72 o 
  -4  -5  10       87.23       82.74      4.82 o 
  -3  -5  10       51.84       36.13      3.82 o 
  -2  -5  10       14.83       21.44      3.90 o 
  -1  -5  10      103.22       99.48      5.60 o 
   0  -5  10     1327.54     1291.51     20.13 o 
   1  -5  10        9.19       13.76      3.43 o 
   2  -5  10     1053.08     1000.41     16.69 o 
   3  -5  10      428.72      405.14      9.51 o 
   4  -5  10      344.33      361.00      9.17 o 
   5  -5  10       53.59       81.19      6.64 o 
   6  -5  10       22.48       20.70      7.21 o 
   7  -5  10       11.74        6.81      7.91 o 
   8  -5  10      131.11      132.15     12.58 o 
   9  -5  10      129.10      133.20     16.22 o 
  10  -5  10        9.48       18.36     10.03 o 
  11  -5  10      233.90      194.69     19.78 o 
 -13  -4  10      222.49      256.69     30.47 o 
 -12  -4  10      117.61      143.16     14.20 o 
 -11  -4  10      215.53      140.28     16.62 o 
 -10  -4  10       35.14       29.65     10.29 o 
  -9  -4  10       45.24       62.71      9.50 o 
  -8  -4  10      148.38      150.14     10.82 o 
  -7  -4  10        0.06        0.69      2.82 o 
  -6  -4  10       65.63       57.36      9.50 o 
  -5  -4  10      222.33      235.53      6.57 o 
  -4  -4  10      171.54      176.11      6.13 o 
  -3  -4  10      544.94      582.95     11.43 o 
  -2  -4  10     4321.79     4359.78     57.45 o 
  -1  -4  10      976.54     1019.38     16.59 o 
   0  -4  10     2221.52     2288.38     30.84 o 
   1  -4  10     1863.78     1991.11     27.67 o 
   2  -4  10     2187.48     2164.94     29.91 o 
   3  -4  10       27.49       38.23      4.23 o 
   4  -4  10       61.86       57.41      4.95 o 
   5  -4  10      107.74      104.43      6.01 o 
   6  -4  10       16.26       15.09      5.40 o 
   7  -4  10      242.86      262.94     11.42 o 
   8  -4  10       30.53       28.49      8.95 o 
   9  -4  10        8.58        7.52      8.39 o 
  10  -4  10      178.23      176.82     14.82 o 
  11  -4  10       44.84       81.64     12.87 o 
 -13  -3  10        1.51       28.98     32.45 o 
 -12  -3  10       12.86       25.10     10.46 o 
 -11  -3  10       23.04       12.96      9.32 o 
 -10  -3  10      112.43      114.99     11.94 o 
  -9  -3  10      332.67      309.94     16.11 o 
  -8  -3  10       49.81       48.62      8.34 o 
  -7  -3  10      257.34      246.97     12.51 o 
  -6  -3  10      181.83      178.09     10.68 o 
  -5  -3  10      729.19      785.81     20.05 o 
  -4  -3  10      550.80      543.61     10.03 o 
  -3  -3  10      580.27      557.67     10.50 o 
  -2  -3  10      120.39      109.28      4.94 o 
  -1  -3  10     1102.52     1105.19     21.73 o 
   0  -3  10     1235.26     1488.35     21.76 o 
   1  -3  10      752.09      722.64     13.35 o 
   2  -3  10      139.45      145.64      6.73 o 
   3  -3  10     1568.16     1527.06     23.43 o 
   4  -3  10       45.13       48.06      4.77 o 
   5  -3  10      187.27      183.86      8.26 o 
   6  -3  10       11.47       12.95      4.62 o 
   7  -3  10       81.21       87.21      7.09 o 
   8  -3  10      409.98      349.57     11.99 o 
   9  -3  10      721.50      702.36     24.06 o 
  10  -3  10      259.71      278.10     17.06 o 
  11  -3  10      158.01      187.97     15.67 o 
 -14  -2  10        2.16       -5.04     10.59 o 
 -13  -2  10      163.44      161.29     15.32 o 
 -12  -2  10       41.65       38.55     11.59 o 
 -11  -2  10     1692.58     1665.59     75.18 o 
 -10  -2  10      108.35      107.81     11.59 o 
  -9  -2  10     1515.77     1379.34     35.61 o 
  -8  -2  10      947.51      873.72     24.22 o 
  -7  -2  10       66.74       74.38      7.98 o 
  -6  -2  10     1315.20     1422.99     34.03 o 
  -5  -2  10      453.50      444.75     15.32 o 
  -4  -2  10     1230.42     1131.48     31.66 o 
  -3  -2  10      698.59      848.48     13.71 o 
  -2  -2  10     1229.90     1314.00     24.00 o 
  -1  -2  10      907.30      925.58     20.42 o 
   0  -2  10     2273.99     2395.40     31.73 o 
   1  -2  10      220.23      199.27      7.04 o 
   2  -2  10     1373.54     1375.34     21.26 o 
   3  -2  10      375.84      417.87     10.91 o 
   4  -2  10       14.39       16.06      8.07 o 
   5  -2  10        6.58       11.02      4.40 o 
   6  -2  10      561.95      548.77     14.06 o 
   7  -2  10       14.80       13.45      5.23 o 
   8  -2  10      605.28      614.36     16.19 o 
   9  -2  10       11.25       20.66      6.58 o 
  10  -2  10       52.71       68.10     16.22 o 
  11  -2  10       22.55       18.35     10.34 o 
 -14  -1  10      491.91      510.28     24.45 o 
 -13  -1  10        0.09       -3.86      9.08 o 
 -12  -1  10        0.04       -2.14      9.32 o 
 -11  -1  10       15.34        6.14      8.92 o 
 -10  -1  10       26.55       17.68      9.10 o 
  -9  -1  10        0.81        7.64      7.02 o 
  -8  -1  10       84.49       96.36      9.32 o 
  -7  -1  10       69.77       59.45     11.48 o 
  -6  -1  10     1150.27     1164.35     26.79 o 
  -5  -1  10       28.85       19.54      7.91 o 
  -4  -1  10      205.61      206.84     10.34 o 
  -3  -1  10      467.81      580.98     10.53 o 
  -2  -1  10      178.69      184.25      6.22 o 
  -1  -1  10     2679.14     2834.21     36.56 o 
   0  -1  10        9.06       28.03      3.81 o 
   1  -1  10     1889.02     1901.65     26.77 o 
   2  -1  10      280.20      308.82      9.74 o 
   3  -1  10       17.69       15.75      4.36 o 
   4  -1  10     1638.04     1678.49     25.70 o 
   5  -1  10       81.43       82.57      6.20 o 
   6  -1  10     1022.62     1117.45     20.80 o 
   7  -1  10        3.83        5.21      5.32 o 
   8  -1  10      320.90      354.81     13.03 o 
   9  -1  10       47.72       59.03      7.76 o 
  10  -1  10      593.86      648.40     38.11 o 
  11  -1  10       63.28       55.40     18.20 o 
 -14   0  10       36.97       24.84     12.27 o 
 -13   0  10        2.02       12.83     18.20 o 
 -12   0  10       27.25       31.53     10.65 o 
 -11   0  10       89.76       69.45     19.39 o 
 -10   0  10      274.28      252.28     14.83 o 
  -9   0  10      349.17      339.78     27.30 o 
  -8   0  10     1128.88     1049.85     72.41 o 
  -7   0  10        0.18       -3.92      5.51 o 
  -6   0  10      207.78      216.05     20.97 o 
  -5   0  10      196.91      249.47     13.85 o 
  -4   0  10      174.11      156.45      5.54 o 
  -3   0  10      132.36      195.62      6.31 o 
  -2   0  10       39.10       48.59      3.73 o 
  -1   0  10     3749.63     4043.72     49.85 o 
   0   0  10     2967.02     3094.62     39.71 o 
   1   0  10      170.61      119.35      8.24 o 
   2   0  10      409.42      395.70     10.62 o 
   3   0  10      178.92      188.78      9.80 o 
   4   0  10     1000.43      933.61     23.08 o 
   5   0  10      386.53      377.58     11.23 o 
   6   0  10        3.52        3.06      4.66 o 
   7   0  10       33.53       37.70      6.11 o 
   8   0  10      425.25      412.49     13.98 o 
   9   0  10      273.69      280.97     12.69 o 
  10   0  10      235.91      239.26     15.04 o 
  11   0  10       64.49       68.48     11.48 o 
 -14   1  10       25.68       28.64     11.79 o 
 -13   1  10       28.21       12.52     10.65 o 
 -12   1  10        2.63        4.96      9.32 o 
 -11   1  10       42.61       55.68     11.03 o 
 -10   1  10        0.25        9.15     10.29 o 
  -9   1  10     1318.68     1258.76     31.10 o 
  -8   1  10      839.31      811.25     14.81 o 
  -7   1  10     1450.86     1355.24     20.48 o 
  -6   1  10       80.63       87.62      4.08 o 
  -5   1  10     1084.19     1044.22     16.66 o 
  -4   1  10     1029.25     1141.60     18.12 o 
  -3   1  10     1501.97     1686.84     24.21 o 
  -2   1  10       34.33       55.53      6.56 o 
  -1   1  10       25.58       21.73      3.60 o 
   0   1  10      480.61      530.84     11.37 o 
   1   1  10     2157.22     2177.76     30.29 o 
   2   1  10      251.35      255.28      8.72 o 
   3   1  10       10.21       22.60      4.02 o 
   4   1  10      366.11      369.13     12.77 o 
   5   1  10      518.80      538.22     13.16 o 
   6   1  10      891.59      848.67     20.03 o 
   7   1  10       45.55       30.59      6.14 o 
   8   1  10       46.25       48.02      6.98 o 
   9   1  10       31.95       64.32     11.03 o 
  10   1  10       72.73       62.37     11.15 o 
  11   1  10      390.00      426.91     20.37 o 
 -14   2  10        4.53        6.93     10.29 o 
 -13   2  10       22.79       31.90     19.39 o 
 -12   2  10        4.29      -13.01      8.75 o 
 -11   2  10      121.02      114.58     13.12 o 
 -10   2  10        7.46        2.82      8.75 o 
  -9   2  10      747.48      690.39     23.74 o 
  -8   2  10        2.52        3.19      2.86 o 
  -7   2  10      888.27      936.41     23.74 o 
  -6   2  10        2.30       -1.04      4.05 o 
  -5   2  10       34.46       41.73      3.93 o 
  -4   2  10      168.69      212.11      7.48 o 
  -3   2  10       19.09       34.16      7.86 o 
  -2   2  10     2357.56     2415.09     32.77 o 
  -1   2  10      725.75      697.60     13.66 o 
   0   2  10      904.98      831.16     15.15 o 
   1   2  10     6395.24     6470.73    130.50 o 
   2   2  10      861.96     1005.46     17.23 o 
   3   2  10      452.03      481.27     11.03 o 
   4   2  10      743.68      835.65     19.01 o 
   5   2  10      230.58      234.79      8.83 o 
   6   2  10       88.86       92.58      6.59 o 
   7   2  10      109.75       85.10     10.63 o 
   8   2  10       60.08       70.18     21.37 o 
   9   2  10       41.52       35.35     10.03 o 
  10   2  10        5.36       23.76     10.03 o 
  11   2  10        3.30       14.03     10.29 o 
 -14   3  10        4.97        4.37     14.64 o 
 -13   3  10        1.59        6.25     10.24 o 
 -12   3  10       68.58       75.99     12.66 o 
 -11   3  10       31.30       39.31     10.65 o 
 -10   3  10      428.37      364.92     18.37 o 
  -9   3  10        0.08       -1.93      3.88 o 
  -8   3  10      211.01      214.32     13.77 o 
  -7   3  10      331.71      393.13     12.54 o 
  -6   3  10       29.09       43.74      4.43 o 
  -5   3  10      154.76      137.23      6.33 o 
  -4   3  10      173.43      177.06      7.20 o 
  -3   3  10     1809.48     2007.53     28.77 o 
  -2   3  10      488.71      576.25     15.08 o 
  -1   3  10       59.88       73.74      5.41 o 
   0   3  10        1.91       13.46      3.91 o 
   1   3  10      232.18      256.11     10.89 o 
   2   3  10      223.93      224.95      7.88 o 
   3   3  10       89.20       91.86     10.83 o 
   4   3  10      305.83      276.54      8.16 o 
   5   3  10      267.41      305.58     19.39 o 
   6   3  10      398.01      349.48     39.57 o 
   7   3  10      200.16      197.94     14.26 o 
   8   3  10      217.21      185.46     34.43 o 
   9   3  10        5.11        1.06      9.22 o 
  10   3  10       19.09       30.97     11.48 o 
 -13   4  10        7.85       -0.32     13.45 o 
 -12   4  10        0.85      -13.13      8.75 o 
 -11   4  10       11.37       18.55      9.89 o 
 -10   4  10       76.84       53.65     10.65 o 
  -9   4  10      354.37      377.31     11.73 o 
  -8   4  10      332.91      365.02     11.23 o 
  -7   4  10      643.03      713.49     15.94 o 
  -6   4  10       30.70       34.70      4.76 o 
  -5   4  10        0.07        1.37      3.53 o 
  -4   4  10      212.89      191.26      8.03 o 
  -3   4  10      437.14      439.79     11.15 o 
  -2   4  10      203.00      216.16     11.59 o 
  -1   4  10     1638.54     1680.54     25.65 o 
   0   4  10      126.54      151.36      6.78 o 
   1   4  10      494.79      509.16     19.84 o 
   2   4  10      502.50      476.76     38.78 o 
   3   4  10        2.57        1.19      8.31 o 
   4   4  10       68.65       85.19      9.46 o 
   5   4  10      407.09      431.20     22.95 o 
   6   4  10        6.69        1.80      7.98 o 
   7   4  10       34.36       39.17     10.63 o 
   8   4  10      421.88      384.68     19.00 o 
   9   4  10       35.11       57.67     26.91 o 
  10   4  10       24.69       27.16     10.59 o 
 -13   5  10        0.44       -8.07      9.22 o 
 -12   5  10      167.72      184.75     15.77 o 
 -11   5  10       46.23       34.82     13.45 o 
 -10   5  10       57.34       43.53     12.66 o 
  -9   5  10       36.38       20.43      7.24 o 
  -8   5  10       65.85       67.65      6.18 o 
  -7   5  10        5.65        6.04      4.79 o 
  -6   5  10      286.14      266.87      9.77 o 
  -5   5  10      136.01      129.14      6.98 o 
  -4   5  10       69.50       96.89      6.29 o 
  -3   5  10     1334.30     1304.06     22.18 o 
  -2   5  10      139.77      127.86      6.58 o 
  -1   5  10       24.60       35.17      4.67 o 
   0   5  10      152.63      161.29      7.50 o 
   1   5  10        5.49       -0.58      6.08 o 
   2   5  10     1642.60     1584.93     33.56 o 
   3   5  10      370.20      366.96     22.16 o 
   4   5  10       21.53       10.49      7.77 o 
   5   5  10       12.17       17.94      9.89 o 
   6   5  10       90.20      128.67     15.04 o 
   7   5  10      155.73      136.12     19.39 o 
   8   5  10        0.02        4.60      9.12 o 
   9   5  10        1.09        1.33      9.78 o 
 -13   6  10        8.77        6.65     11.08 o 
 -12   6  10      480.33      555.56     30.07 o 
 -11   6  10      973.46     1013.75     59.35 o 
 -10   6  10        4.75       -0.47      9.22 o 
  -9   6  10      207.81      233.84     10.88 o 
  -8   6  10      107.25       98.06      7.63 o 
  -7   6  10      195.91      207.08     27.30 o 
  -6   6  10      339.34      348.89     16.44 o 
  -5   6  10       28.62       26.22      6.27 o 
  -4   6  10      134.53      120.70     14.65 o 
  -3   6  10      119.42      122.18      7.23 o 
  -2   6  10      191.87      198.93      8.47 o 
  -1   6  10       37.56       30.70      4.81 o 
   0   6  10      125.37      135.60      6.26 o 
   1   6  10     2047.31     1876.87     50.65 o 
   2   6  10       14.50        8.93      6.85 o 
   3   6  10       88.66      103.37     22.16 o 
   4   6  10       20.10        2.76      7.54 o 
   5   6  10        6.11       15.37     13.45 o 
   6   6  10      701.50      598.72     22.62 o 
   7   6  10      286.27      268.60     17.06 o 
   8   6  10       10.25        2.20      8.90 o 
   9   6  10       52.57       61.46     12.83 o 
 -12   7  10        9.62       20.90     11.22 o 
 -11   7  10      386.20      392.34     26.91 o 
 -10   7  10       70.20       41.35      7.01 o 
  -9   7  10       77.54       86.78      8.18 o 
  -8   7  10      378.26      374.85     16.54 o 
  -7   7  10       15.63       32.65      6.47 o 
  -6   7  10        0.29        3.25      6.36 o 
  -5   7  10      610.27      543.83     15.17 o 
  -4   7  10      820.02      933.49     21.56 o 
  -3   7  10      378.61      368.64     11.90 o 
  -2   7  10       41.37       51.56      6.31 o 
  -1   7  10      722.94      738.87     15.87 o 
   0   7  10       43.18       39.13      8.34 o 
   1   7  10      285.08      257.58     13.86 o 
   2   7  10       23.39       18.20      8.10 o 
   3   7  10      100.53       82.30     10.82 o 
   4   7  10       30.42       22.67      9.46 o 
   5   7  10       95.43       93.78     12.02 o 
   6   7  10       11.84       23.14     10.25 o 
   7   7  10       52.62       45.54     11.19 o 
   8   7  10       12.48       26.41     10.59 o 
 -11   8  10       46.57       34.82     11.40 o 
 -10   8  10        1.79        1.77      6.08 o 
  -9   8  10      106.05      128.37      9.32 o 
  -8   8  10        8.89        6.70      6.07 o 
  -7   8  10      313.97      314.03     12.92 o 
  -6   8  10      140.53      137.94      9.39 o 
  -5   8  10      151.92      151.69      9.53 o 
  -4   8  10      182.55      144.30     11.15 o 
  -3   8  10        2.39       -1.67      5.14 o 
  -2   8  10       21.89       31.57      5.81 o 
  -1   8  10     1131.65     1064.53     27.66 o 
   0   8  10      202.45      198.21     17.81 o 
   1   8  10       37.57       49.66      9.89 o 
   2   8  10     1387.43     1281.43     32.17 o 
   3   8  10      512.10      435.07     19.56 o 
   4   8  10       16.59       17.81     11.48 o 
   5   8  10      124.47      110.94     22.16 o 
   6   8  10       24.59        7.51      9.78 o 
   7   8  10        4.16       14.38      9.69 o 
 -11   9  10        2.13      -15.83     15.83 o 
 -10   9  10      615.03      666.58     25.31 o 
  -9   9  10       48.03       42.49      7.46 o 
  -8   9  10      268.82      302.78     12.77 o 
  -7   9  10        0.05        1.74      6.82 o 
  -6   9  10       83.92       90.76     12.00 o 
  -5   9  10       33.09       18.78      8.10 o 
  -4   9  10      131.23      116.81     11.59 o 
  -3   9  10       27.60       17.93      7.58 o 
  -2   9  10      118.88      124.04     11.94 o 
  -1   9  10      618.52      576.17     21.80 o 
   0   9  10       40.66       35.90     10.34 o 
   1   9  10     1529.14     1439.53     34.97 o 
   2   9  10      666.89      626.73     22.92 o 
   3   9  10       35.95       58.06     11.15 o 
   4   9  10      357.60      374.49     28.09 o 
   5   9  10       51.21       72.61     27.70 o 
   6   9  10        3.28       -1.96      9.46 o 
 -10  10  10        2.13        0.00      7.71 o 
  -9  10  10      381.32      433.24     15.85 o 
  -8  10  10       25.81       45.05      8.13 o 
  -7  10  10        5.19        7.85      7.05 o 
  -6  10  10       45.47       71.60      8.93 o 
  -5  10  10      145.49      132.14     13.80 o 
  -4  10  10       20.31       36.70      9.69 o 
  -3  10  10      430.28      448.88     19.56 o 
  -2  10  10       40.55       34.43     10.07 o 
  -1  10  10       64.21       39.11     10.59 o 
   0  10  10       67.27       69.04     17.81 o 
   1  10  10      246.86      252.79     16.50 o 
   2  10  10      509.22      532.13     22.66 o 
   3  10  10       72.59       82.08     12.73 o 
   4  10  10      106.24       96.75     13.63 o 
   5  10  10        0.02       -6.51      9.89 o 
  -8  11  10      154.34      184.39     12.07 o 
  -7  11  10        1.56        8.92      7.55 o 
  -6  11  10       47.85       51.26      8.68 o 
  -5  11  10      135.61      157.63     13.40 o 
  -4  11  10       87.44       94.68     22.16 o 
  -3  11  10       38.03       35.10     10.25 o 
  -2  11  10       57.22       61.40     11.38 o 
  -1  11  10      179.72      165.40     15.04 o 
   0  11  10       14.82       17.01     10.63 o 
   1  11  10      162.89      145.96     14.82 o 
   2  11  10       19.63        8.50     11.08 o 
   3  11  10      133.42      119.83     13.96 o 
   4  11  10      108.70       98.82     14.20 o 
  -7  12  10      112.50      111.88     13.14 o 
  -6  12  10      443.28      551.33     68.85 o 
  -5  12  10      527.25      616.24     24.04 o 
  -4  12  10       21.71       24.27      9.89 o 
  -3  12  10        9.13        9.03      9.46 o 
  -2  12  10      268.31      284.25     19.39 o 
  -1  12  10      116.67       95.67     13.40 o 
   0  12  10        2.86       -4.34     15.04 o 
   1  12  10       16.06       -1.09      9.78 o 
   2  12  10        1.18       11.20     11.87 o 
  -3 -15  11      268.71      308.32     28.49 o 
  -2 -15  11        3.41       14.31     11.48 o 
  -1 -15  11       10.91        1.19      9.32 o 
   0 -15  11       84.92      113.63     13.29 o 
   1 -15  11       36.67       38.38     11.03 o 
   2 -15  11       26.15       18.61     10.07 o 
   3 -15  11      162.36      140.03     14.63 o 
  -5 -14  11       47.64       44.43      8.62 o 
  -4 -14  11        0.97       14.12      7.04 o 
  -3 -14  11        0.04        4.23      6.19 o 
  -2 -14  11       48.60       61.54     10.65 o 
  -1 -14  11       19.76       16.83      9.32 o 
   0 -14  11        7.97       15.66      9.32 o 
   1 -14  11       64.19       72.60     11.38 o 
   2 -14  11      184.77      184.47     19.78 o 
   3 -14  11      239.28      273.62     17.11 o 
   4 -14  11       44.14       25.26     10.46 o 
   5 -14  11        0.33      -13.53      9.10 o 
  -7 -13  11        4.58        0.00      8.31 o 
  -6 -13  11      141.46      167.47     11.20 o 
  -5 -13  11        2.75        8.29      6.74 o 
  -4 -13  11       11.91       10.84      6.74 o 
  -3 -13  11       26.52       35.58     11.39 o 
  -2 -13  11        1.73        8.78      6.51 o 
  -1 -13  11       23.27       57.59     22.95 o 
   0 -13  11       45.46       39.51     12.66 o 
   1 -13  11       34.21       53.92     16.22 o 
   2 -13  11        0.67        0.67      8.49 o 
   3 -13  11      104.04       92.34     11.97 o 
   4 -13  11      152.32      176.12     24.14 o 
   5 -13  11       71.29       71.64     11.97 o 
   6 -13  11      161.56      198.43     15.97 o 
  -8 -12  11      198.87      215.41     48.67 o 
  -7 -12  11       17.66       31.03     14.96 o 
  -6 -12  11      103.50      104.45      9.18 o 
  -5 -12  11       44.14       64.87      8.03 o 
  -4 -12  11       71.57       67.84      9.09 o 
  -3 -12  11       22.11       18.85      6.13 o 
  -2 -12  11       19.99       17.36      5.64 o 
  -1 -12  11       36.58       41.52     10.92 o 
   0 -12  11        1.95       -6.09      8.31 o 
   1 -12  11      188.97      191.80     13.69 o 
   2 -12  11       36.32       31.46     13.06 o 
   3 -12  11        2.25       16.51      9.50 o 
   4 -12  11       49.01       71.74     11.40 o 
   5 -12  11      236.76      218.13     14.83 o 
   6 -12  11      503.57      521.13     24.14 o 
   7 -12  11       15.50       18.39     17.81 o 
   8 -12  11        0.14        5.99     12.27 o 
  -9 -11  11       56.52       78.16     21.76 o 
  -8 -11  11       15.67        5.45     13.45 o 
  -7 -11  11      716.90      793.94     24.21 o 
  -6 -11  11       12.79        8.79      6.33 o 
  -5 -11  11        0.70       -4.64      5.59 o 
  -4 -11  11      266.27      256.16     11.67 o 
  -3 -11  11       45.99       43.01      9.20 o 
  -2 -11  11      523.33      493.02     16.97 o 
  -1 -11  11      141.92      128.09     11.16 o 
   0 -11  11        3.65        2.42      3.98 o 
   1 -11  11       10.98        9.89      7.02 o 
   2 -11  11       13.42       13.61      7.90 o 
   3 -11  11       20.99       42.62      9.50 o 
   4 -11  11      106.29      109.43     11.79 o 
   5 -11  11       87.85       76.95     11.59 o 
   6 -11  11        2.40        5.54      9.12 o 
   7 -11  11        8.30       18.33      9.66 o 
   8 -11  11      294.96      291.10     32.05 o 
 -10 -10  11       28.56       31.75     12.27 o 
  -9 -10  11       74.41       64.87     12.73 o 
  -8 -10  11       40.05       66.10     11.94 o 
  -7 -10  11      400.85      416.29     14.24 o 
  -6 -10  11        2.84        6.40      8.78 o 
  -5 -10  11        0.18       -2.29      5.29 o 
  -4 -10  11       86.70       70.41      7.04 o 
  -3 -10  11     1450.84     1568.33     26.91 o 
  -2 -10  11      376.83      405.79     16.09 o 
  -1 -10  11     1489.32     1398.03     24.16 o 
   0 -10  11      216.76      229.75     11.32 o 
   1 -10  11     1220.33     1207.95     29.06 o 
   2 -10  11       14.50       16.82      7.17 o 
   3 -10  11        8.68        1.91      7.17 o 
   4 -10  11        5.86       15.24     13.45 o 
   5 -10  11       13.10       20.38      8.92 o 
   6 -10  11       62.08       55.59     15.04 o 
   7 -10  11      225.99      236.70     16.20 o 
   8 -10  11        1.11       -2.19      9.46 o 
   9 -10  11       18.80       12.30     10.82 o 
 -11  -9  11       60.93       49.02     15.43 o 
 -10  -9  11        7.35        6.71     10.24 o 
  -9  -9  11        0.76        1.26     10.68 o 
  -8  -9  11       98.93      113.83     13.06 o 
  -7  -9  11       53.90       60.77     14.51 o 
  -6  -9  11      580.30      556.89     15.05 o 
  -5  -9  11      291.16      307.44     11.22 o 
  -4  -9  11     2064.31     2130.25     33.09 o 
  -3  -9  11     1086.13     1022.84     19.76 o 
  -2  -9  11     2927.28     2902.43     68.93 o 
  -1  -9  11      344.51      339.52     11.56 o 
   0  -9  11        8.66       13.08      3.90 o 
   1  -9  11       37.34       43.60      8.04 o 
   2  -9  11        7.28       17.29      7.17 o 
   3  -9  11       75.92       65.99      8.75 o 
   4  -9  11       11.07       18.47      7.42 o 
   5  -9  11        2.87       -0.55      7.98 o 
   6  -9  11      504.48      469.74     20.05 o 
   7  -9  11       70.60       97.50     14.64 o 
   8  -9  11      317.01      322.29     18.59 o 
   9  -9  11       39.46       51.41     11.75 o 
  10  -9  11        3.49       -3.00     10.59 o 
 -11  -8  11      422.25      400.15     21.24 o 
 -10  -8  11       18.64       24.79     10.25 o 
  -9  -8  11        1.79       13.61      9.78 o 
  -8  -8  11      265.21      238.24     15.55 o 
  -7  -8  11      202.12      203.49     10.28 o 
  -6  -8  11      295.08      273.10     10.27 o 
  -5  -8  11     1500.51     1468.95     24.97 o 
  -4  -8  11      605.37      609.38     19.58 o 
  -3  -8  11      811.94      846.66     16.85 o 
  -2  -8  11      118.13      127.52      9.17 o 
  -1  -8  11       61.33       56.16      5.10 o 
   0  -8  11       13.22        5.20      3.44 o 
   1  -8  11      506.92      505.40     11.43 o 
   2  -8  11      980.92      830.30     21.42 o 
   3  -8  11      566.73      579.90     19.37 o 
   4  -8  11       31.78       31.03      7.98 o 
   5  -8  11      214.72      176.61     17.41 o 
   6  -8  11      322.45      288.23     15.77 o 
   7  -8  11      538.13      589.52     22.76 o 
   8  -8  11       47.61       43.94     11.15 o 
   9  -8  11      296.05      306.69     43.13 o 
  10  -8  11      110.13      135.37     14.99 o 
 -12  -7  11       28.10       25.80     11.08 o 
 -11  -7  11        0.30       -2.04     11.08 o 
 -10  -7  11      142.45      172.96     14.76 o 
  -9  -7  11      169.94      148.78     13.63 o 
  -8  -7  11        5.18       10.45     11.08 o 
  -7  -7  11        8.91        8.14      4.38 o 
  -6  -7  11     1854.83     1777.77     28.01 o 
  -5  -7  11      509.72      492.87     12.20 o 
  -4  -7  11      387.26      372.80     14.56 o 
  -3  -7  11        0.01        4.92      3.56 o 
  -2  -7  11      698.60      729.31     14.64 o 
  -1  -7  11       33.38       20.99      3.90 o 
   0  -7  11      328.88      322.97     10.43 o 
   1  -7  11      325.84      290.24      8.81 o 
   2  -7  11      551.52      522.15     11.24 o 
   3  -7  11       86.37      127.41      9.89 o 
   4  -7  11      863.82      899.99     24.11 o 
   5  -7  11      407.33      393.11     17.24 o 
   6  -7  11       60.34       64.12     12.66 o 
   7  -7  11      172.15      147.10     13.07 o 
   8  -7  11       41.21       32.36     10.59 o 
   9  -7  11      144.53      166.26     14.76 o 
  10  -7  11       24.25       31.39     11.38 o 
 -12  -6  11      206.13      218.63     17.32 o 
 -11  -6  11        5.72       14.16     11.48 o 
 -10  -6  11       12.63       19.11      9.50 o 
  -9  -6  11        2.68       19.98      8.75 o 
  -8  -6  11      449.74      488.77     19.56 o 
  -7  -6  11      259.59      247.18      8.60 o 
  -6  -6  11       38.94       31.73      4.64 o 
  -5  -6  11       17.62       19.09      3.82 o 
  -4  -6  11       17.23       16.69      3.72 o 
  -3  -6  11      390.11      379.36     10.00 o 
  -2  -6  11      220.67      165.73      9.99 o 
  -1  -6  11      238.61      244.35      8.10 o 
   0  -6  11     1395.07     1458.51     22.54 o 
   1  -6  11     1614.20     1657.73     24.57 o 
   2  -6  11      178.13      238.78     12.55 o 
   3  -6  11       46.13       24.62      4.12 o 
   4  -6  11     1188.53      997.41     24.78 o 
   5  -6  11      247.92      243.85     34.03 o 
   6  -6  11        7.08        3.48      7.77 o 
   7  -6  11      418.33      392.43     24.53 o 
   8  -6  11      158.55      157.99     13.70 o 
   9  -6  11      382.22      421.11     30.47 o 
  10  -6  11       10.83       21.41     10.34 o 
  11  -6  11      426.48      410.12     29.68 o 
 -13  -5  11        1.13       15.36     12.66 o 
 -12  -5  11      190.11      210.99     16.50 o 
 -11  -5  11      127.45      121.69     18.99 o 
 -10  -5  11       48.11       38.98     11.48 o 
  -9  -5  11      527.82      421.80     26.12 o 
  -8  -5  11       17.49       11.90      7.17 o 
  -7  -5  11      154.50      133.79     11.39 o 
  -6  -5  11        0.73       -1.03      6.21 o 
  -5  -5  11       35.12       33.25      4.29 o 
  -4  -5  11     3579.81     3604.99     71.02 o 
  -3  -5  11      201.70      191.81     11.82 o 
  -2  -5  11      344.47      352.47     14.10 o 
  -1  -5  11        0.03       -1.58      3.17 o 
   0  -5  11     1843.36     1959.11     27.90 o 
   1  -5  11       61.85       74.05      6.42 o 
   2  -5  11      167.54      215.31      8.38 o 
   3  -5  11      112.42       85.47      7.09 o 
   4  -5  11      111.24       82.01      6.46 o 
   5  -5  11      136.01      124.08      6.57 o 
   6  -5  11     1627.29     1616.30     35.80 o 
   7  -5  11      131.32      123.35     11.75 o 
   8  -5  11       11.27       16.01      8.66 o 
   9  -5  11       35.98       37.50     10.34 o 
  10  -5  11        5.32       -4.75      9.51 o 
  11  -5  11       44.56       68.27     12.87 o 
 -13  -4  11       94.45      126.01     14.82 o 
 -12  -4  11       48.97       39.36     11.46 o 
 -11  -4  11        2.35        3.86      8.75 o 
 -10  -4  11      169.93      176.22     25.72 o 
  -9  -4  11       42.13       37.72      8.75 o 
  -8  -4  11      138.82      118.39     10.82 o 
  -7  -4  11        0.59       -7.44      5.27 o 
  -6  -4  11        7.45        6.11      5.94 o 
  -5  -4  11       61.41       82.09      4.90 o 
  -4  -4  11       89.64      134.50     10.44 o 
  -3  -4  11        9.57       14.97      3.21 o 
  -2  -4  11       23.73       26.19      4.07 o 
  -1  -4  11     2572.53     2632.73     35.24 o 
   0  -4  11      118.98      147.16     10.25 o 
   1  -4  11      364.39      380.06      9.96 o 
   2  -4  11      147.82      128.20      6.36 o 
   3  -4  11      182.96      202.19      7.56 o 
   4  -4  11       69.41       49.95      4.98 o 
   5  -4  11      462.86      411.60     11.33 o 
   6  -4  11       20.35       18.99      4.78 o 
   7  -4  11       82.33      100.90     10.90 o 
   8  -4  11       44.53       40.71      9.51 o 
   9  -4  11        0.52        4.12      9.50 o 
  10  -4  11       32.86       15.83     15.83 o 
  11  -4  11      193.84      224.19     18.99 o 
 -13  -3  11      175.62      176.87     15.94 o 
 -12  -3  11       47.80       28.41     11.48 o 
 -11  -3  11      888.79      785.88     26.37 o 
 -10  -3  11      557.97      513.35     20.68 o 
  -9  -3  11       45.75       34.18      8.55 o 
  -8  -3  11       13.58       11.94      6.44 o 
  -7  -3  11     2363.15     2411.82     45.72 o 
  -6  -3  11        2.21        2.69      5.27 o 
  -5  -3  11     1580.87     1414.54     30.08 o 
  -4  -3  11     1099.35     1097.01     16.91 o 
  -3  -3  11      570.60      555.66     11.06 o 
  -2  -3  11      209.43      195.70      6.89 o 
  -1  -3  11        0.36        0.11      3.28 o 
   0  -3  11     1070.92     1037.65     17.51 o 
   1  -3  11       44.80       54.40      6.95 o 
   2  -3  11      567.13      636.31     22.39 o 
   3  -3  11      411.16      361.60     10.36 o 
   4  -3  11       96.20      111.30      9.07 o 
   5  -3  11       25.23       28.63      5.07 o 
   6  -3  11       25.79       24.49      5.36 o 
   7  -3  11       83.03       79.16      7.07 o 
   8  -3  11        3.38       -9.50      7.27 o 
   9  -3  11      502.53      514.43     51.84 o 
  10  -3  11        8.12       19.04     10.03 o 
  11  -3  11       10.75       10.46     10.03 o 
 -14  -2  11        6.80       -2.96     10.59 o 
 -13  -2  11      217.79      215.87     26.51 o 
 -12  -2  11        2.60       -7.63     11.48 o 
 -11  -2  11        2.70       -1.58     11.08 o 
 -10  -2  11       21.49        9.68      8.55 o 
  -9  -2  11        0.09        3.57      7.98 o 
  -8  -2  11      163.29      186.64     31.66 o 
  -7  -2  11        0.89       -2.04      5.70 o 
  -6  -2  11      333.36      302.12     13.29 o 
  -5  -2  11      562.51      561.07     17.24 o 
  -4  -2  11      303.87      277.65     12.83 o 
  -3  -2  11      218.87      246.63      7.25 o 
  -2  -2  11     1413.87     1512.98     22.33 o 
  -1  -2  11       75.50       62.36      4.46 o 
   0  -2  11       23.77       23.34      3.98 o 
   1  -2  11     1336.29     1395.84     21.87 o 
   2  -2  11     2383.99     2349.63     32.55 o 
   3  -2  11     1126.51     1199.23     20.21 o 
   4  -2  11     1632.11     1650.44     25.67 o 
   5  -2  11      181.42      184.16      8.01 o 
   6  -2  11      111.85       74.60      6.73 o 
   7  -2  11      470.17      480.08     13.96 o 
   8  -2  11        3.33        6.30      9.89 o 
   9  -2  11      357.51      385.31     13.83 o 
  10  -2  11       52.36       81.79     11.38 o 
  11  -2  11       26.42       29.52     12.27 o 
 -14  -1  11        6.13       12.18     11.38 o 
 -13  -1  11        0.90       -2.89     10.07 o 
 -12  -1  11      408.19      374.57     20.05 o 
 -11  -1  11       12.66        7.60      9.69 o 
 -10  -1  11      446.31      431.87     19.72 o 
  -9  -1  11      989.66      946.88     26.70 o 
  -8  -1  11      101.63      117.49     18.99 o 
  -7  -1  11     1375.55     1233.16     28.95 o 
  -6  -1  11       39.82       47.33      7.42 o 
  -5  -1  11     4669.98     4698.40    105.25 o 
  -4  -1  11      118.45      118.69      8.55 o 
  -3  -1  11       87.67       95.34      7.19 o 
  -2  -1  11     7070.03     7533.42     88.05 o 
  -1  -1  11      684.52      681.95     13.25 o 
   0  -1  11     1408.73     1497.25     22.63 o 
   1  -1  11      516.46      519.62     12.16 o 
   2  -1  11       57.59       54.76      7.12 o 
   3  -1  11        1.23       -2.37      3.90 o 
   4  -1  11      424.49      424.69     11.83 o 
   5  -1  11      183.65      173.26     11.74 o 
   6  -1  11       39.51       44.84      6.84 o 
   7  -1  11       99.28      115.89      8.26 o 
   8  -1  11      148.56      134.87     10.34 o 
   9  -1  11       42.26       39.07      7.23 o 
  10  -1  11       52.79       74.34     11.87 o 
  11  -1  11      119.41      120.29     21.37 o 
 -14   0  11      217.99      246.77     21.37 o 
 -13   0  11       13.10       18.84     10.82 o 
 -12   0  11       49.34       72.67     12.55 o 
 -11   0  11       29.59       35.17     10.65 o 
 -10   0  11       18.76       19.43      9.12 o 
  -9   0  11      129.63      112.73     11.38 o 
  -8   0  11      130.58      132.16     10.59 o 
  -7   0  11      488.53      443.96     16.44 o 
  -6   0  11        5.47       -2.64      4.94 o 
  -5   0  11       29.60       21.23      6.27 o 
  -4   0  11      649.33      700.39     12.51 o 
  -3   0  11      116.38      102.53      5.43 o 
  -2   0  11      214.27      267.20      8.13 o 
  -1   0  11      341.80      364.34      9.72 o 
   0   0  11      104.15      140.03     12.70 o 
   1   0  11     1443.04     1403.36     30.27 o 
   2   0  11     1284.79     1304.75     31.28 o 
   3   0  11        1.78        5.08      4.06 o 
   4   0  11      403.23      447.94     18.10 o 
   5   0  11       44.90       52.12      5.90 o 
   6   0  11      992.23      912.25     20.57 o 
   7   0  11      113.56       89.15      7.66 o 
   8   0  11      118.10      107.04      8.69 o 
   9   0  11      586.08      542.08     21.07 o 
  10   0  11        1.24       -0.66      8.66 o 
  11   0  11        1.96       22.95     15.83 o 
 -14   1  11       54.95       67.18     13.40 o 
 -13   1  11      230.12      208.60     16.73 o 
 -12   1  11       73.20       66.55     12.27 o 
 -11   1  11        5.03        5.77      9.32 o 
 -10   1  11       30.12        5.92      7.76 o 
  -9   1  11       64.45       58.72      9.89 o 
  -8   1  11      240.38      249.79     13.70 o 
  -7   1  11     1305.62     1237.17     47.88 o 
  -6   1  11      151.97      162.03      9.84 o 
  -5   1  11      119.42       90.94     10.43 o 
  -4   1  11     2215.82     2350.23     32.02 o 
  -3   1  11     5557.44     5695.19     68.69 o 
  -2   1  11      921.16     1053.10     17.79 o 
  -1   1  11     1361.67     1517.75     23.24 o 
   0   1  11     8309.46     8579.11    100.29 o 
   1   1  11      425.09      478.77     11.53 o 
   2   1  11     2229.96     2291.36     48.75 o 
   3   1  11       98.92      106.39      6.80 o 
   4   1  11       64.93       62.92      5.55 o 
   5   1  11       12.07        8.83      4.51 o 
   6   1  11      210.83      193.09      9.30 o 
   7   1  11      449.86      414.16     13.38 o 
   8   1  11        3.43        8.86      8.66 o 
   9   1  11      194.53      167.56     21.37 o 
  10   1  11       55.63       88.53     18.99 o 
 -14   2  11       11.29       35.13     15.83 o 
 -13   2  11       12.19        6.21     10.24 o 
 -12   2  11        0.82        3.49      9.46 o 
 -11   2  11        0.01       -4.62      8.17 o 
 -10   2  11      913.12      914.81     28.28 o 
  -9   2  11      745.61      684.80     23.32 o 
  -8   2  11       41.14       40.19      4.16 o 
  -7   2  11     1109.60     1006.89     21.21 o 
  -6   2  11      797.43      780.59     26.51 o 
  -4   2  11      224.89      244.57      9.15 o 
  -3   2  11      843.11     1031.51     17.92 o 
  -2   2  11        0.23        2.89      6.28 o 
  -1   2  11     3705.55     3631.97     46.55 o 
   0   2  11      441.49      417.59     10.69 o 
   1   2  11        1.43       -3.37      3.73 o 
   2   2  11     2410.46     2368.38     33.22 o 
   3   2  11       64.81       74.26      8.92 o 
   4   2  11      194.68      181.44      7.77 o 
   5   2  11      326.76      295.43     14.61 o 
   6   2  11     1344.61     1455.00     37.59 o 
   7   2  11       48.36       31.00      9.46 o 
   8   2  11        0.65        7.91      9.51 o 
   9   2  11       32.94       39.15     10.59 o 
  10   2  11        1.93       13.57      9.78 o 
 -13   3  11        3.67        8.16     10.24 o 
 -12   3  11        0.22       -0.06      9.81 o 
 -11   3  11       33.25       40.34     10.82 o 
 -10   3  11       19.51       23.83      9.89 o 
  -9   3  11      282.32      279.23     16.22 o 
  -8   3  11       15.66       13.35      4.82 o 
  -7   3  11      401.83      379.40     13.13 o 
  -6   3  11      349.74      325.93      9.45 o 
  -5   3  11       20.66       17.04      3.76 o 
  -4   3  11        7.66        4.30      3.45 o 
  -3   3  11      764.37      770.59     15.35 o 
  -2   3  11     1465.87     1492.13     29.37 o 
  -1   3  11      711.06      684.47     14.07 o 
   0   3  11     1077.98     1087.64     18.44 o 
   1   3  11      231.05      270.85      9.56 o 
   2   3  11      528.19      583.47     16.84 o 
   3   3  11       55.51       80.15      4.67 o 
   4   3  11       80.28       63.77      8.39 o 
   5   3  11      864.71      809.87     24.06 o 
   6   3  11      394.73      356.64     17.01 o 
   7   3  11      327.54      343.31     17.91 o 
   8   3  11        5.10        0.00      8.95 o 
   9   3  11        4.78        9.73      9.50 o 
  10   3  11      365.20      379.07     27.30 o 
 -13   4  11        8.81       10.35     10.65 o 
 -12   4  11       36.59       34.62     24.93 o 
 -11   4  11       24.01       34.03     11.22 o 
 -10   4  11        0.03       -2.28      8.49 o 
  -9   4  11        5.37        4.69      7.76 o 
  -8   4  11      158.81      152.77      8.57 o 
  -7   4  11       17.42       18.69      4.46 o 
  -6   4  11      127.12      103.18      6.41 o 
  -5   4  11      207.17      207.74     10.17 o 
  -4   4  11        4.48       -0.17      3.73 o 
  -3   4  11      576.75      561.54     13.35 o 
  -2   4  11       57.08       81.20      9.25 o 
  -1   4  11      236.93      217.46      8.73 o 
   0   4  11      167.02      172.70     10.30 o 
   1   4  11       56.66       57.93      7.24 o 
   2   4  11       37.25       22.69      9.50 o 
   3   4  11        0.01        0.79      6.72 o 
   4   4  11      152.20      116.94     18.99 o 
   5   4  11        1.38       -2.37      7.42 o 
   6   4  11      140.97      123.50     12.02 o 
   7   4  11       30.18       23.96     10.29 o 
   8   4  11       10.70       -4.39     17.81 o 
   9   4  11      185.40      228.71     16.79 o 
 -13   5  11       99.10      119.57     26.91 o 
 -12   5  11       88.70       83.14     22.16 o 
 -11   5  11        2.23       -0.32      9.22 o 
 -10   5  11      673.85      680.82     24.88 o 
  -9   5  11     2167.96     2072.71     35.83 o 
  -8   5  11        7.03       18.54      5.09 o 
  -7   5  11      117.08       81.17     21.76 o 
  -6   5  11      141.45      147.23      7.77 o 
  -5   5  11       30.55       34.29      5.47 o 
  -4   5  11      440.20      415.51     11.95 o 
  -3   5  11     1104.38     1088.72     20.06 o 
  -2   5  11      191.20      238.04      8.99 o 
  -1   5  11        3.16        5.06      4.75 o 
   0   5  11      116.73      115.44      6.03 o 
   1   5  11        0.54        4.20      6.27 o 
   2   5  11        3.63        1.68      6.65 o 
   3   5  11        1.71       -4.20      7.21 o 
   4   5  11      479.01      447.89     17.88 o 
   5   5  11        1.08       -3.28      7.54 o 
   6   5  11      389.37      392.84     31.26 o 
   7   5  11       28.09       23.13     10.03 o 
   8   5  11      197.84      188.78     15.64 o 
   9   5  11        2.09       -9.77      9.69 o 
 -12   6  11        0.43        1.67      9.89 o 
 -11   6  11       38.14       27.19     13.85 o 
 -10   6  11       18.56        9.77      9.69 o 
  -9   6  11      145.73      137.03     10.61 o 
  -8   6  11       62.11       53.12     13.06 o 
  -7   6  11       55.53       59.38      6.91 o 
  -6   6  11      412.13      445.72     13.39 o 
  -5   6  11      414.64      371.72     11.75 o 
  -4   6  11      933.13      953.34     19.24 o 
  -3   6  11       57.99       83.40      8.32 o 
  -2   6  11      178.63      197.82      8.69 o 
  -1   6  11      254.11      264.57      9.37 o 
   0   6  11      139.50      156.43     11.38 o 
   1   6  11      177.80      184.83     25.32 o 
   2   6  11       76.22       66.91      9.69 o 
   3   6  11       78.65       67.28     10.25 o 
   4   6  11      494.45      434.27     20.58 o 
   5   6  11       97.76      106.84     12.27 o 
   6   6  11       38.47       33.28     10.59 o 
   7   6  11        1.07        4.79      9.69 o 
   8   6  11        6.02        5.85     10.03 o 
 -12   7  11      171.94      207.02     21.76 o 
 -11   7  11      226.75      242.96     22.16 o 
 -10   7  11        6.63        4.75     11.87 o 
  -9   7  11       43.87       44.31      6.97 o 
  -8   7  11      339.85      311.58     16.62 o 
  -7   7  11     2612.59     2571.45     46.76 o 
  -6   7  11        6.25        5.84      5.70 o 
  -5   7  11      280.08      266.88     11.23 o 
  -4   7  11     1692.00     1637.35     27.80 o 
  -3   7  11      271.17      253.82     10.54 o 
  -2   7  11     1250.19     1171.29     22.00 o 
  -1   7  11      561.79      472.61     18.13 o 
   0   7  11     1768.39     1649.25     40.76 o 
   1   7  11      545.46      494.19     19.81 o 
   2   7  11       66.93       57.52     10.07 o 
   3   7  11        0.89       -9.89      7.83 o 
   4   7  11       31.82       28.61     20.18 o 
   5   7  11       38.66       39.20     10.82 o 
   6   7  11      242.88      249.77     16.50 o 
   7   7  11       40.57       36.15     17.41 o 
 -11   8  11       13.36        0.79     12.66 o 
 -10   8  11      142.47      158.79     14.63 o 
  -9   8  11        3.37        1.73      6.03 o 
  -8   8  11       29.38       32.36      6.89 o 
  -7   8  11       26.11       22.49      6.98 o 
  -6   8  11       88.70       84.37      9.69 o 
  -5   8  11       70.28       72.37      7.86 o 
  -4   8  11       76.91       61.94     10.12 o 
  -3   8  11      181.08      181.12      9.49 o 
  -2   8  11      886.12      852.35     25.35 o 
  -1   8  11      675.01      636.49     30.47 o 
   0   8  11      133.22      129.51     22.95 o 
   1   8  11      210.48      188.53     13.96 o 
   2   8  11       19.43       11.97      8.90 o 
   3   8  11        0.19        5.98      8.75 o 
   4   8  11       21.74       37.93     10.82 o 
   5   8  11      741.83      677.34     28.09 o 
   6   8  11        0.75       -1.58     10.07 o 
   7   8  11       62.65       65.87     12.36 o 
 -10   9  11        0.07        7.02     10.46 o 
  -9   9  11      102.76      127.81     17.81 o 
  -8   9  11       13.15       11.33      6.85 o 
  -7   9  11      171.11      157.57     10.64 o 
  -6   9  11       11.87       31.88      8.90 o 
  -5   9  11      384.74      394.44     17.06 o 
  -4   9  11      351.98      321.38     12.75 o 
  -3   9  11       53.94       63.87     32.45 o 
  -2   9  11       12.26       15.18      9.12 o 
  -1   9  11      380.92      403.08     26.91 o 
   0   9  11       84.55       82.84     11.15 o 
   1   9  11      117.80       74.03     15.83 o 
   2   9  11      121.28      105.30     12.27 o 
   3   9  11        0.15       11.08      9.50 o 
   4   9  11        5.88        2.81      9.89 o 
   5   9  11        1.05        0.43      9.78 o 
   6   9  11      190.77      205.14     17.32 o 
  -9  10  11      270.36      299.28     15.88 o 
  -8  10  11        9.61        7.43      7.07 o 
  -7  10  11       12.63        5.68      6.97 o 
  -6  10  11      114.65      113.17     15.83 o 
  -5  10  11       78.90      104.36      9.37 o 
  -4  10  11       14.07        0.30      8.75 o 
  -3  10  11        1.31        5.19      8.90 o 
  -2  10  11       23.34       22.09     10.03 o 
  -1  10  11        0.21        5.14     13.06 o 
   0  10  11      138.07      156.09     14.52 o 
   1  10  11       58.82       80.08     20.58 o 
   2  10  11       67.11       49.73     11.19 o 
   3  10  11       90.47      101.25     13.14 o 
   4  10  11        0.30        2.70      9.66 o 
  -8  11  11        6.55       13.53      7.77 o 
  -7  11  11      196.64      217.26     12.77 o 
  -6  11  11        0.49        2.22      8.66 o 
  -5  11  11       28.73       37.57     11.48 o 
  -4  11  11        9.59       12.21      9.50 o 
  -3  11  11      390.81      398.99     21.37 o 
  -2  11  11       72.83       80.68     15.83 o 
  -1  11  11      189.82      163.82     14.82 o 
   0  11  11      438.13      499.08     22.36 o 
   1  11  11       78.77       83.24     13.14 o 
   2  11  11      259.56      282.82     35.61 o 
   3  11  11       44.08       66.35     17.41 o 
  -6  12  11      119.20      119.47     13.29 o 
  -5  12  11       41.25       34.80     23.35 o 
  -4  12  11      219.00      229.83     16.50 o 
  -3  12  11      142.35      137.54     14.26 o 
  -2  12  11       72.43       92.50     13.40 o 
  -1  12  11        6.53        9.44     10.82 o 
   0  12  11       74.11       64.80     12.51 o 
  -2 -15  12       16.13       26.62     10.46 o 
  -1 -15  12       23.46       22.95     10.39 o 
   0 -15  12       81.40       80.88     12.51 o 
   1 -15  12       12.05       14.44     13.85 o 
   2 -15  12      250.70      279.29     26.91 o 
  -5 -14  12      173.53      188.63     14.64 o 
  -4 -14  12       12.02       30.44      7.28 o 
  -3 -14  12        4.98        7.17      6.33 o 
  -2 -14  12        0.63        0.25      8.75 o 
  -1 -14  12       27.94       25.72      9.66 o 
   0 -14  12        0.07       -0.74      9.10 o 
   1 -14  12       14.24        9.36      9.08 o 
   2 -14  12       20.64        5.54      9.50 o 
   3 -14  12      122.81       93.41     12.93 o 
   4 -14  12       14.66        5.17      9.08 o 
  -7 -13  12       55.69       53.20     11.97 o 
  -6 -13  12        0.02        2.45      6.66 o 
  -5 -13  12        8.03        5.96      6.39 o 
  -4 -13  12      325.84      346.49     19.37 o 
  -3 -13  12       54.32       62.00      7.52 o 
  -2 -13  12      109.05      105.98      8.63 o 
  -1 -13  12      136.58      152.76     13.12 o 
   0 -13  12      292.46      279.50     49.86 o 
   1 -13  12      258.15      236.09     36.80 o 
   2 -13  12      108.61       83.47     11.40 o 
   3 -13  12      104.50      116.05     12.93 o 
   4 -13  12      341.98      385.73     19.58 o 
   5 -13  12        1.67        7.28     17.01 o 
   6 -13  12      110.86      117.42     16.62 o 
  -8 -12  12       44.42       46.08     12.36 o 
  -7 -12  12       12.56       -0.79     14.64 o 
  -6 -12  12        9.01        8.01      6.61 o 
  -5 -12  12       27.66       11.69      6.39 o 
  -4 -12  12        5.63       10.59      6.18 o 
  -3 -12  12       38.73       28.25      7.89 o 
  -2 -12  12       55.39       47.08      9.80 o 
  -1 -12  12      195.49      194.98      9.72 o 
   0 -12  12        8.76       16.72      8.63 o 
   1 -12  12       26.11       20.70      8.92 o 
   2 -12  12      161.80      176.22     27.30 o 
   3 -12  12        8.37        6.21      8.63 o 
   4 -12  12        0.07       12.98      8.49 o 
   5 -12  12        0.09        4.35      8.75 o 
   6 -12  12       46.99       57.80     11.94 o 
   7 -12  12       89.61      101.41     13.69 o 
  -9 -11  12        3.56        5.81     10.98 o 
  -8 -11  12       16.07       15.24     10.46 o 
  -7 -11  12        2.45        4.88      9.35 o 
  -6 -11  12        0.50        1.86      6.97 o 
  -5 -11  12        1.84        0.36      5.52 o 
  -4 -11  12      113.96      128.79      8.82 o 
  -3 -11  12      361.69      348.06     12.21 o 
  -2 -11  12        7.33       14.51      5.33 o 
  -1 -11  12       45.46       46.95      5.92 o 
   0 -11  12       53.20       45.27     12.27 o 
   1 -11  12       17.31       13.79      7.60 o 
   2 -11  12       87.43       88.99     10.82 o 
   3 -11  12        0.69        4.98      8.34 o 
   4 -11  12       41.37       55.87     10.39 o 
   5 -11  12       11.41        3.96      9.12 o 
   6 -11  12       18.65       17.59      9.89 o 
   7 -11  12       60.70       75.24     25.72 o 
   8 -11  12        1.98       -2.30      9.32 o 
 -10 -10  12      132.93      150.73     15.64 o 
  -9 -10  12      381.77      396.39     20.93 o 
  -8 -10  12        6.06        2.61     10.29 o 
  -7 -10  12      118.98      131.68     11.45 o 
  -6 -10  12       50.80       54.15      7.31 o 
  -5 -10  12      603.04      577.98     21.28 o 
  -4 -10  12      234.73      234.28     19.03 o 
  -3 -10  12      397.08      444.43     13.50 o 
  -2 -10  12      879.98      854.61     18.27 o 
  -1 -10  12     1028.28     1007.46     19.64 o 
   0 -10  12        3.19        5.04      4.32 o 
   1 -10  12      268.85      272.19     15.04 o 
   2 -10  12        0.00       -5.70      6.85 o 
   3 -10  12        2.71        5.09      7.31 o 
   4 -10  12       14.12       12.56     11.08 o 
   5 -10  12      768.94      696.31     40.76 o 
   6 -10  12        0.11        0.89      8.49 o 
   7 -10  12        7.55        7.42      8.90 o 
   8 -10  12        3.77       -6.33      9.50 o 
   9 -10  12       71.16       76.69     13.86 o 
 -11  -9  12       86.91       87.73     14.52 o 
 -10  -9  12       58.06       81.22     13.63 o 
  -9  -9  12       50.46       39.09     11.03 o 
  -8  -9  12      389.79      371.95     19.49 o 
  -7  -9  12       26.35       43.31      6.78 o 
  -6  -9  12      527.54      496.92     14.39 o 
  -5  -9  12      467.91      451.62     18.63 o 
  -4  -9  12      138.27      137.82      8.22 o 
  -3  -9  12      223.95      235.34     14.48 o 
  -2  -9  12     1221.28     1195.60     21.52 o 
  -1  -9  12      296.02      320.17     10.63 o 
   0  -9  12      478.86      478.31     19.10 o 
   1  -9  12        0.89        8.02      3.70 o 
   2  -9  12      933.77      884.09     23.89 o 
   3  -9  12        8.20       15.71      7.60 o 
   4  -9  12      172.94      159.96     12.16 o 
   5  -9  12      386.19      307.91     18.99 o 
   6  -9  12        0.26       12.78      9.22 o 
   7  -9  12       73.30       85.44     15.43 o 
   8  -9  12        0.98        2.13     11.48 o 
   9  -9  12        0.06        2.02     10.03 o 
 -11  -8  12      673.67      764.01     28.26 o 
 -10  -8  12       17.32       17.96     17.41 o 
  -9  -8  12      493.95      436.29     20.28 o 
  -8  -8  12      100.85      108.25     12.51 o 
  -7  -8  12      316.30      317.84     11.17 o 
  -6  -8  12      342.94      362.15     11.68 o 
  -5  -8  12      499.19      488.37     12.95 o 
  -4  -8  12       42.42       41.78      5.29 o 
  -3  -8  12      248.42      250.93     10.46 o 
  -2  -8  12        2.61        1.06      3.74 o 
  -1  -8  12      162.05      158.63      7.62 o 
   0  -8  12      514.44      472.59     11.82 o 
   1  -8  12      819.01      753.76     15.02 o 
   2  -8  12      146.09      155.66     15.83 o 
   3  -8  12     1561.76     1355.22     31.20 o 
   4  -8  12        7.46       23.87      8.17 o 
   5  -8  12       49.02       48.31     14.25 o 
   6  -8  12      126.93      122.24     11.94 o 
   7  -8  12       13.69       10.27      9.69 o 
   8  -8  12      218.00      206.13     16.62 o 
   9  -8  12      253.97      295.59     47.09 o 
  10  -8  12       20.30       22.31     11.46 o 
 -12  -7  12       73.16       85.63     13.70 o 
 -11  -7  12       85.74       77.72     18.20 o 
 -10  -7  12       29.46       41.53     14.25 o 
  -9  -7  12       14.87       10.71      9.32 o 
  -8  -7  12        2.62       -9.39      8.17 o 
  -7  -7  12      411.21      373.08     10.95 o 
  -6  -7  12       17.34       29.83     17.81 o 
  -5  -7  12       31.47       36.21      4.91 o 
  -4  -7  12      736.43      744.65     19.02 o 
  -3  -7  12      401.93      401.03     10.96 o 
  -2  -7  12     1387.04     1284.32     21.42 o 
  -1  -7  12      201.67      237.61      8.41 o 
   0  -7  12      560.90      543.27     12.71 o 
   1  -7  12      296.73      260.50      8.36 o 
   2  -7  12       88.41       95.14      5.13 o 
   3  -7  12       71.40       66.08     10.68 o 
   4  -7  12      145.27      158.32     16.62 o 
   5  -7  12       63.70       91.44     10.59 o 
   6  -7  12      894.35      855.94     25.91 o 
   7  -7  12        6.55       -1.05      8.66 o 
   8  -7  12     2026.31     1952.80     44.98 o 
   9  -7  12        0.00        0.40      9.51 o 
  10  -7  12       48.13       67.66     17.01 o 
 -12  -6  12      144.11      149.93     15.32 o 
 -11  -6  12       50.06       32.33     10.82 o 
 -10  -6  12       40.12       53.14     11.87 o 
  -9  -6  12       38.18       31.74     19.78 o 
  -8  -6  12       84.68       75.35     10.46 o 
  -7  -6  12        3.79        7.59      7.17 o 
  -6  -6  12      228.68      223.33      7.48 o 
  -5  -6  12      605.01      579.12     18.69 o 
  -4  -6  12       74.55       78.84      6.27 o 
  -3  -6  12      358.69      380.52     10.06 o 
  -2  -6  12       49.31       63.38      5.00 o 
  -1  -6  12     1223.04     1119.88     30.42 o 
   0  -6  12     1290.36     1142.02     19.47 o 
   1  -6  12       34.29       55.18      4.70 o 
   2  -6  12      157.30      178.34      7.77 o 
   3  -6  12      168.35      177.19      7.03 o 
   4  -6  12        1.37        1.47      5.70 o 
   5  -6  12      194.89      177.96     11.94 o 
   6  -6  12       40.98       42.23      9.22 o 
   7  -6  12       31.64       30.31      9.46 o 
   8  -6  12      218.28      233.96     15.64 o 
   9  -6  12      104.86      112.45     13.70 o 
  10  -6  12       11.46        6.35     13.06 o 
 -13  -5  12        3.69       19.98     11.03 o 
 -12  -5  12        7.31        7.85     10.25 o 
 -11  -5  12       74.38       69.11     11.71 o 
 -10  -5  12        5.35       -1.78      8.75 o 
  -9  -5  12      383.05      395.00     18.59 o 
  -8  -5  12      108.34      107.09     11.38 o 
  -7  -5  12      284.16      234.35     13.29 o 
  -6  -5  12       54.80       62.54      4.47 o 
  -5  -5  12       16.58       33.69      4.21 o 
  -4  -5  12      377.53      346.75      9.07 o 
  -3  -5  12      369.27      390.65     11.12 o 
  -2  -5  12     1079.00     1082.62     18.18 o 
  -1  -5  12      335.58      271.77      8.41 o 
   0  -5  12      211.33      225.39      7.93 o 
   1  -5  12        3.02        1.90      3.05 o 
   2  -5  12      333.88      275.92      8.62 o 
   3  -5  12        0.49       -3.92      4.11 o 
   4  -5  12      177.15      153.29      9.38 o 
   5  -5  12      288.04      303.30     15.08 o 
   6  -5  12      233.71      248.43     18.99 o 
   7  -5  12        2.55        7.18      8.34 o 
   8  -5  12        6.71       -4.88      8.10 o 
   9  -5  12       42.56       34.43     10.63 o 
  10  -5  12       95.52       83.46     13.14 o 
 -13  -4  12       23.45       52.83     12.27 o 
 -12  -4  12        2.06       -0.88      9.89 o 
 -11  -4  12       22.97       10.60     10.03 o 
 -10  -4  12       11.38        8.43     15.04 o 
  -9  -4  12      204.89      156.30     12.73 o 
  -8  -4  12      116.41      102.37     10.46 o 
  -7  -4  12       22.31       26.16      7.42 o 
  -6  -4  12       26.40       17.17      6.27 o 
  -5  -4  12      396.97      446.83      9.17 o 
  -4  -4  12       57.03       59.24      4.88 o 
  -3  -4  12        1.71        4.15      3.40 o 
  -2  -4  12      214.71      236.41      7.99 o 
  -1  -4  12      786.02      823.03     15.36 o 
   0  -4  12      957.28      846.33     16.68 o 
   1  -4  12     1231.06     1296.18     21.12 o 
   2  -4  12       32.39       29.23      4.46 o 
   3  -4  12      189.67      187.66      8.37 o 
   4  -4  12       48.47       78.93      7.70 o 
   5  -4  12       86.64       77.62      6.14 o 
   6  -4  12       68.69       41.11      5.76 o 
   7  -4  12        0.89        2.54      9.89 o 
   8  -4  12      250.45      253.48     16.20 o 
   9  -4  12      312.09      380.19     34.03 o 
  10  -4  12        9.18       28.59     11.48 o 
  11  -4  12       85.39       81.22     13.63 o 
 -13  -3  12        2.97        8.04     10.59 o 
 -12  -3  12        1.66        9.72      9.50 o 
 -11  -3  12      351.06      351.92     18.69 o 
 -10  -3  12       56.72       43.84     10.07 o 
  -9  -3  12      908.51      972.77     27.49 o 
  -8  -3  12       84.37       83.46      9.89 o 
  -7  -3  12       27.84       42.08      8.71 o 
  -6  -3  12      779.27      787.24     21.97 o 
  -5  -3  12      785.22      705.53     19.72 o 
  -4  -3  12       11.30       18.26      5.61 o 
  -3  -3  12      426.83      346.79      9.29 o 
  -2  -3  12      593.66      704.08     13.68 o 
  -1  -3  12       85.24       96.21      8.13 o 
   0  -3  12      693.20      635.95     13.35 o 
   1  -3  12      491.30      489.00     11.87 o 
   2  -3  12        6.21       13.06      3.98 o 
   3  -3  12       27.61       34.34      4.96 o 
   4  -3  12       53.07       47.66      5.70 o 
   5  -3  12       47.82       54.33      7.21 o 
   6  -3  12      318.21      236.63      9.97 o 
   7  -3  12       37.00       42.43      6.33 o 
   8  -3  12        4.01        4.35     12.27 o 
   9  -3  12      113.93      124.67     13.07 o 
  10  -3  12        4.87       10.61      9.46 o 
  11  -3  12       79.99      119.06     28.89 o 
 -13  -2  12        2.68       17.96     10.82 o 
 -12  -2  12       15.39       21.88     11.03 o 
 -11  -2  12        6.26       15.65      9.89 o 
 -10  -2  12      164.11      153.56     20.18 o 
  -9  -2  12       23.64       15.93      8.34 o 
  -8  -2  12       31.98       34.29      8.17 o 
  -7  -2  12      381.55      407.32     15.88 o 
  -6  -2  12      615.57      601.40     18.93 o 
  -5  -2  12      891.46      954.52     23.98 o 
  -4  -2  12      119.21      111.76      4.70 o 
  -3  -2  12        8.35        7.05      4.46 o 
  -2  -2  12      371.33      415.11     10.73 o 
  -1  -2  12      184.57      176.97      7.50 o 
   0  -2  12      700.42      660.06     13.88 o 
   1  -2  12      162.60      170.76      7.66 o 
   2  -2  12     1636.19     1569.86     42.22 o 
   3  -2  12        1.16        4.30      4.37 o 
   4  -2  12        3.40       -1.83      4.25 o 
   5  -2  12      597.83      605.11     14.66 o 
   6  -2  12      661.52      661.79     16.02 o 
   7  -2  12       75.36       70.50      7.43 o 
   8  -2  12      676.81      670.30     17.67 o 
   9  -2  12        7.99       13.59     15.83 o 
  10  -2  12       37.61       65.63     13.06 o 
  11  -2  12      130.20      166.98     22.95 o 
 -14  -1  12       30.70       18.78     18.99 o 
 -13  -1  12      208.24      219.26     17.80 o 
 -12  -1  12        8.40        3.34      9.89 o 
 -11  -1  12       16.62       26.10     10.65 o 
 -10  -1  12      106.20      120.60     34.82 o 
  -9  -1  12      836.60      753.10     30.47 o 
  -8  -1  12       12.35       11.63      7.21 o 
  -7  -1  12      156.11      128.35     10.03 o 
  -6  -1  12      728.32      701.10     21.37 o 
  -5  -1  12     1136.26     1072.81     25.67 o 
  -4  -1  12        1.50        2.90      2.15 o 
  -3  -1  12       39.82       41.32      5.45 o 
  -2  -1  12     1298.22     1444.49     22.44 o 
  -1  -1  12      436.63      517.04     11.86 o 
   0  -1  12     2441.35     2520.23     34.63 o 
   1  -1  12      639.12      743.62     15.04 o 
   2  -1  12      777.09      685.01     17.91 o 
   3  -1  12       60.61       58.54      8.01 o 
   4  -1  12      202.58      225.07      9.96 o 
   5  -1  12        0.61       -2.78      4.66 o 
   6  -1  12      792.87      769.95     17.57 o 
   7  -1  12       34.18       39.95      6.94 o 
   8  -1  12        1.65       15.68      6.36 o 
   9  -1  12       56.41       70.02     11.65 o 
  10  -1  12        2.17        7.91     13.45 o 
 -14   0  12       43.13       37.99     15.83 o 
 -13   0  12       21.84       23.82     10.82 o 
 -12   0  12      327.18      338.82     19.56 o 
 -11   0  12      818.60      809.21     27.83 o 
 -10   0  12        8.16       -3.11      7.98 o 
  -9   0  12        8.61        9.34      8.17 o 
  -8   0  12     2283.89     2198.69     89.82 o 
  -7   0  12       25.33       15.32      6.85 o 
  -6   0  12        1.57        1.98      5.51 o 
  -5   0  12        0.46        6.37      5.51 o 
  -4   0  12      371.55      398.77     11.40 o 
  -3   0  12     3643.83     3946.71     49.92 o 
  -2   0  12      120.95      140.79      6.70 o 
  -1   0  12      238.97      256.37      9.26 o 
   0   0  12      390.72      406.54     18.97 o 
   1   0  12      234.57      171.86     10.42 o 
   2   0  12       11.34       12.38      4.97 o 
   3   0  12      152.54      150.65      7.58 o 
   4   0  12      422.94      377.04     16.31 o 
   5   0  12        8.10       14.36      4.86 o 
   6   0  12      183.22      158.87      8.93 o 
   7   0  12     1195.30     1230.63     23.95 o 
   8   0  12       38.07       36.89      7.09 o 
   9   0  12      159.27      166.84     13.85 o 
  10   0  12        5.21        7.72      9.22 o 
 -13   1  12        0.40        4.06     15.43 o 
 -12   1  12       68.25       64.80     12.73 o 
 -11   1  12      610.52      491.93     32.84 o 
 -10   1  12       78.47       48.37     10.65 o 
  -9   1  12       98.07       94.72     11.38 o 
  -8   1  12        5.38        1.65      6.85 o 
  -7   1  12       39.93       47.84      8.17 o 
  -6   1  12      358.09      400.69     17.22 o 
  -5   1  12      276.18      306.27      8.10 o 
  -4   1  12      386.25      349.76     15.29 o 
  -3   1  12     2454.78     2579.95     35.33 o 
  -2   1  12        3.83       12.27      3.94 o 
  -1   1  12      620.70      746.43     14.71 o 
   0   1  12      533.81      577.74     13.03 o 
   1   1  12      563.42      582.85     13.19 o 
   2   1  12       94.82       78.66      7.58 o 
   3   1  12      151.55      150.93      7.89 o 
   4   1  12       28.67       30.79      5.07 o 
   5   1  12       29.19       44.74     11.28 o 
   6   1  12      224.56      196.07      9.54 o 
   7   1  12      210.37      184.08     13.14 o 
   8   1  12        4.15        8.16     13.85 o 
   9   1  12       10.96        0.45      8.90 o 
  10   1  12       16.35       35.24     10.59 o 
 -13   2  12        0.04       -3.33     11.48 o 
 -12   2  12       21.67       21.66     13.06 o 
 -11   2  12       14.95        0.22      9.12 o 
 -10   2  12       60.34       35.40     10.25 o 
  -9   2  12      101.33      101.22     28.49 o 
  -8   2  12      494.33      476.71     20.58 o 
  -7   2  12        4.29        6.47      3.95 o 
  -6   2  12        1.98        9.28      5.36 o 
  -5   2  12      142.19      163.39     12.77 o 
  -4   2  12       31.50       25.26      4.12 o 
  -3   2  12      110.75      109.81      9.28 o 
  -2   2  12       76.40       68.39      5.55 o 
  -1   2  12     2949.40     3212.69     42.60 o 
   0   2  12      453.95      463.71     16.99 o 
   1   2  12     1323.30     1380.71     22.70 o 
   2   2  12      605.54      577.97     13.39 o 
   3   2  12       77.79       75.42      8.26 o 
   4   2  12      341.23      321.88     18.98 o 
   5   2  12     1102.04     1083.58     28.89 o 
   6   2  12     1088.69     1022.40     39.57 o 
   7   2  12        7.80        7.02     15.43 o 
   8   2  12      277.29      287.77     16.20 o 
   9   2  12       18.41        4.35      8.95 o 
  10   2  12      410.84      483.85     25.32 o 
 -13   3  12        5.02        3.29     10.25 o 
 -12   3  12       11.46       19.20     10.65 o 
 -11   3  12       30.16       61.06     20.58 o 
 -10   3  12      187.29      200.05     14.83 o 
  -9   3  12      212.30      222.56     14.76 o 
  -8   3  12     2063.31     2073.89     43.55 o 
  -7   3  12      161.17      126.47     12.27 o 
  -6   3  12      114.15      111.15      9.97 o 
  -5   3  12       82.94       66.94      5.27 o 
  -4   3  12        1.39       10.28      6.53 o 
  -3   3  12       22.22       26.06      4.30 o 
  -2   3  12      122.69      118.80      6.36 o 
  -1   3  12      247.51      256.84     10.36 o 
   0   3  12       62.59       67.12      5.55 o 
   1   3  12     2055.32     2043.18     56.75 o 
   2   3  12      535.96      542.13     19.02 o 
   3   3  12     1474.66     1349.49     33.35 o 
   4   3  12       17.86        8.10     13.06 o 
   5   3  12        0.00        8.29      7.54 o 
   6   3  12       25.20       16.40      9.22 o 
   7   3  12      162.99      158.53     13.63 o 
   8   3  12      383.65      376.67     19.30 o 
   9   3  12       25.27       22.81     10.90 o 
 -13   4  12        7.49      -17.07     10.68 o 
 -12   4  12      521.42      590.71     58.17 o 
 -11   4  12       73.78       66.47     11.94 o 
 -10   4  12       19.72       14.22     10.25 o 
  -9   4  12      243.54      263.00     27.30 o 
  -8   4  12     1257.69     1268.28     22.73 o 
  -7   4  12        4.45        7.12      7.21 o 
  -6   4  12      752.97      767.95     16.39 o 
  -5   4  12       27.30       19.05      4.61 o 
  -4   4  12      355.89      433.65     11.97 o 
  -3   4  12      803.85      877.35     22.83 o 
  -2   4  12      140.52      155.31      9.56 o 
  -1   4  12      334.11      393.41     14.01 o 
   0   4  12      296.46      258.64      9.29 o 
   1   4  12        3.41       11.96      7.86 o 
   2   4  12      232.15      238.02     13.14 o 
   3   4  12     1679.27     1540.17     33.85 o 
   4   4  12      157.40      157.94     12.02 o 
   5   4  12      134.02      140.53     12.02 o 
   6   4  12      120.31      107.56     12.31 o 
   7   4  12       45.45       55.82     11.19 o 
   8   4  12        4.24        3.48      9.78 o 
   9   4  12       78.47       67.78     12.87 o 
 -13   5  12      157.67      200.11     17.30 o 
 -12   5  12        2.25       -4.75      9.69 o 
 -11   5  12       37.78       36.07     11.08 o 
 -10   5  12        6.90        3.54     13.06 o 
  -9   5  12      145.17      141.47     13.50 o 
  -8   5  12      722.39      677.53     16.39 o 
  -7   5  12        8.06        1.06      5.27 o 
  -6   5  12      282.91      273.38     14.26 o 
  -5   5  12        0.68       -0.62      5.93 o 
  -4   5  12      124.55      141.66     12.12 o 
  -3   5  12      263.91      246.22     11.77 o 
  -2   5  12       13.54       17.02      4.39 o 
  -1   5  12       30.15       20.83      5.12 o 
   0   5  12      263.24      224.81      8.61 o 
   1   5  12      622.21      601.31     19.49 o 
   2   5  12      412.27      362.74     15.94 o 
   3   5  12      123.62      127.26     11.94 o 
   4   5  12      134.81      117.40     11.71 o 
   5   5  12       83.61       87.52     12.02 o 
   6   5  12       37.87       43.57     22.16 o 
   7   5  12       29.41       24.53     10.63 o 
   8   5  12        3.55        8.92     10.25 o 
 -12   6  12       78.14       75.65     13.12 o 
 -11   6  12      222.15      210.73     24.53 o 
 -10   6  12       19.99       31.59     10.65 o 
  -9   6  12        1.44        8.47      9.46 o 
  -8   6  12      155.39      167.89     14.20 o 
  -7   6  12      274.37      267.89     16.13 o 
  -6   6  12      237.22      258.23     10.95 o 
  -5   6  12      273.92      268.66     10.69 o 
  -4   6  12     1422.97     1303.74     23.70 o 
  -3   6  12      211.56      178.94      8.72 o 
  -2   6  12      468.38      464.87     13.00 o 
  -1   6  12       68.03       62.14      5.91 o 
   0   6  12       15.59       19.02      7.77 o 
   1   6  12       73.13       79.99     37.20 o 
   2   6  12       72.14       76.55     10.03 o 
   3   6  12      163.21      152.20     13.07 o 
   4   6  12       44.70       54.85     11.87 o 
   5   6  12        0.34        2.26      9.69 o 
   6   6  12     1143.90     1127.83     32.44 o 
   7   6  12       52.39       58.01     15.04 o 
   8   6  12       27.92       26.54     10.82 o 
 -12   7  12       24.57        8.28     21.76 o 
 -11   7  12        3.09       -0.95      9.69 o 
 -10   7  12       12.85       38.97     11.38 o 
  -9   7  12       67.56       59.32     18.20 o 
  -8   7  12      197.66      228.50     16.09 o 
  -7   7  12      332.15      319.02     12.90 o 
  -6   7  12      233.19      254.22     13.10 o 
  -5   7  12       29.17       17.28      8.55 o 
  -4   7  12        3.78       -0.10      6.92 o 
  -3   7  12      165.35      175.55      9.05 o 
  -2   7  12     1473.66     1467.42     25.86 o 
  -1   7  12       30.49       38.86      8.75 o 
   0   7  12        2.39        6.73     20.18 o 
   1   7  12      378.56      310.28     16.20 o 
   2   7  12        3.88        8.21      8.71 o 
   3   7  12        0.01        2.29     12.27 o 
   4   7  12      271.79      274.19     17.06 o 
   5   7  12       19.43       14.16      9.89 o 
   6   7  12      260.11      196.21     15.88 o 
   7   7  12       39.85       47.19     26.91 o 
 -11   8  12       19.35       26.25     32.84 o 
 -10   8  12      322.57      363.78     20.37 o 
  -9   8  12       95.21       86.69      8.49 o 
  -8   8  12      106.93       98.92      8.63 o 
  -7   8  12       98.74       84.90      8.60 o 
  -6   8  12      823.85      794.73     19.64 o 
  -5   8  12      724.66      763.62     18.99 o 
  -4   8  12       37.35       23.64     11.77 o 
  -3   8  12      107.55      122.31      8.77 o 
  -2   8  12      124.04      108.13     12.27 o 
  -1   8  12      124.03      146.33     19.39 o 
   0   8  12       13.01       16.99      8.90 o 
   1   8  12      425.99      407.04     19.56 o 
   2   8  12      457.29      463.93     41.15 o 
   3   8  12       23.83        4.10      9.22 o 
   4   8  12      198.96      188.86     15.32 o 
   5   8  12      125.76      137.51     14.52 o 
   6   8  12       57.80       53.49     12.27 o 
 -10   9  12        0.00        3.08     10.03 o 
  -9   9  12       37.27       48.26      7.99 o 
  -8   9  12        4.07        2.25      7.80 o 
  -7   9  12      249.81      291.16     13.11 o 
  -6   9  12      112.37      137.98     10.11 o 
  -5   9  12      643.54      627.07     20.98 o 
  -4   9  12       18.74       22.09      6.70 o 
  -3   9  12      152.48      133.60     19.39 o 
  -2   9  12       16.58       15.60      9.46 o 
  -1   9  12      298.03      304.65     24.14 o 
   0   9  12        4.72        1.91      9.46 o 
   1   9  12      538.64      557.43     22.66 o 
   2   9  12      292.13      309.37     18.60 o 
   3   9  12        5.59       18.79     10.46 o 
   4   9  12       69.89       75.02     22.55 o 
   5   9  12       11.98        7.74     10.34 o 
  -9  10  12      163.85      167.65     11.39 o 
  -8  10  12      112.11      170.95     11.17 o 
  -7  10  12       40.22       56.84      8.80 o 
  -6  10  12      478.40      546.46     21.17 o 
  -5  10  12       72.90       62.74     18.99 o 
  -4  10  12       39.44       55.40     14.25 o 
  -3  10  12        0.15       -5.77      9.89 o 
  -2  10  12      315.87      324.17     17.80 o 
  -1  10  12      155.79      164.49     14.76 o 
   0  10  12      375.68      402.44     20.61 o 
   1  10  12      226.93      265.03     24.53 o 
   2  10  12      266.35      256.41     17.06 o 
   3  10  12        1.01       -0.54      9.78 o 
   4  10  12      368.57      426.99     29.28 o 
  -7  11  12       11.80       31.14      8.26 o 
  -6  11  12      421.18      442.50     20.61 o 
  -5  11  12       40.53       37.74     10.82 o 
  -4  11  12       39.19       44.17     11.87 o 
  -3  11  12       26.82       20.60     10.25 o 
  -2  11  12       18.63       35.81     11.03 o 
  -1  11  12      229.03      252.37     17.06 o 
   0  11  12      457.00      458.47     22.06 o 
   1  11  12       58.77       63.66     13.07 o 
   2  11  12      184.16      196.48     16.76 o 
  -4  12  12        2.54        4.98     10.46 o 
  -3  12  12      222.52      210.37     16.50 o 
  -2  12  12        3.62       11.36     10.65 o 
  -1 -15  13      364.98      361.45     21.76 o 
   0 -15  13      214.19      223.29     16.33 o 
  -5 -14  13      243.08      276.71     18.34 o 
  -4 -14  13       32.04       54.08      8.51 o 
  -3 -14  13       36.79       39.87     18.20 o 
  -2 -14  13      111.48      108.52     12.55 o 
  -1 -14  13      163.12      142.20     13.30 o 
   0 -14  13        0.37        9.47      8.63 o 
   1 -14  13       18.87       23.92      9.89 o 
   2 -14  13        8.61        6.86      8.92 o 
   3 -14  13       19.92       10.91     10.07 o 
   4 -14  13       81.83       68.12     12.73 o 
  -6 -13  13       56.46       56.89     11.40 o 
  -5 -13  13       36.94       29.05      7.41 o 
  -4 -13  13      147.81      145.24      9.71 o 
  -3 -13  13        0.09       -1.29      5.59 o 
  -2 -13  13        5.97        9.42      8.25 o 
  -1 -13  13       44.76       25.60      8.75 o 
   0 -13  13      124.25      148.93     12.72 o 
   1 -13  13       91.73       91.08     11.56 o 
   2 -13  13       32.86       44.84     10.46 o 
   3 -13  13        9.82       13.85      9.66 o 
   4 -13  13      153.28      177.45     14.63 o 
   5 -13  13        5.58        2.37      9.50 o 
   6 -13  13       38.57       55.34     12.36 o 
  -8 -12  13      322.90      387.57     34.43 o 
  -7 -12  13       21.11       30.81     11.26 o 
  -6 -12  13       87.73       92.90     24.93 o 
  -5 -12  13       13.39       18.67      6.55 o 
  -4 -12  13       10.73       13.10      6.13 o 
  -3 -12  13       66.47       65.44      7.20 o 
  -2 -12  13       66.20       84.04      7.58 o 
  -1 -12  13       58.86       50.39      9.81 o 
   0 -12  13       27.40        9.52     13.85 o 
   1 -12  13      419.89      458.32     19.78 o 
   2 -12  13       61.75       79.89     16.62 o 
   3 -12  13       24.63       10.19      9.08 o 
   4 -12  13      240.64      262.63     16.16 o 
   5 -12  13        7.44       11.38      9.32 o 
   6 -12  13       41.61       56.60     20.58 o 
   7 -12  13        0.94       -1.32      9.89 o 
  -9 -11  13       24.49       34.65     17.01 o 
  -8 -11  13      551.03      619.80     25.11 o 
  -7 -11  13       22.39       20.74     11.08 o 
  -6 -11  13       16.68       16.54      9.94 o 
  -5 -11  13       84.10       73.64     14.00 o 
  -4 -11  13      251.57      266.23     11.69 o 
  -3 -11  13      247.60      217.82     10.32 o 
  -2 -11  13       64.99       65.92      6.66 o 
  -1 -11  13      289.40      308.62     16.60 o 
   0 -11  13       85.08       73.45     16.62 o 
   1 -11  13       19.75        6.59      7.91 o 
   2 -11  13       18.92       32.53     14.25 o 
   3 -11  13       19.28       18.52     14.25 o 
   4 -11  13        3.41        0.35      7.76 o 
   5 -11  13        5.17       -5.12     20.97 o 
   6 -11  13      104.31       95.16     12.73 o 
   7 -11  13      190.81      216.61     23.35 o 
   8 -11  13       11.25       19.64     10.46 o 
 -10 -10  13        0.66        0.36     15.43 o 
  -9 -10  13       54.02       62.76     12.51 o 
  -8 -10  13       23.88       39.59     15.43 o 
  -7 -10  13       11.46       20.19      9.81 o 
  -6 -10  13       30.30       30.00      9.87 o 
  -5 -10  13       11.07       25.29      5.87 o 
  -4 -10  13      288.31      261.09     11.14 o 
  -3 -10  13      289.26      274.75     11.90 o 
  -2 -10  13       25.81       13.81      5.10 o 
  -1 -10  13     1812.28     1726.85     28.36 o 
   0 -10  13      147.25      115.17      6.96 o 
   1 -10  13       45.03       48.77      9.89 o 
   2 -10  13     1324.69     1212.25     42.34 o 
   3 -10  13      216.95      183.88     13.12 o 
   4 -10  13      123.14      131.27     12.51 o 
   5 -10  13       17.36       11.79      8.17 o 
   6 -10  13      136.76      134.08     14.64 o 
   7 -10  13       59.89       57.57     11.94 o 
   8 -10  13       49.45       48.37     11.75 o 
 -11  -9  13      375.59      384.41     21.41 o 
 -10  -9  13       54.21       51.33     21.37 o 
  -9  -9  13       42.26       59.15     12.16 o 
  -8  -9  13       14.52       24.16     10.46 o 
  -7  -9  13     1205.72     1256.70     33.21 o 
  -6  -9  13       25.40       33.04      5.30 o 
  -5  -9  13      585.32      526.36     14.59 o 
  -4  -9  13      758.72      702.50     16.31 o 
  -3  -9  13       37.43       41.77      7.79 o 
  -2  -9  13        3.48        5.47      4.27 o 
  -1  -9  13      328.00      321.85     14.05 o 
   0  -9  13     2091.76     2012.02     40.92 o 
   1  -9  13      190.11      195.30      8.13 o 
   2  -9  13       20.48       23.03      9.50 o 
   3  -9  13      198.97      172.80     18.20 o 
   4  -9  13       36.83       50.76     12.27 o 
   5  -9  13       41.05       37.93      9.32 o 
   6  -9  13       13.48       12.21      9.69 o 
   7  -9  13       84.53       93.59     12.73 o 
   8  -9  13      281.29      284.44     19.39 o 
   9  -9  13       28.17       11.87     15.04 o 
 -11  -8  13      331.93      329.67     20.12 o 
 -10  -8  13      142.95      157.90     15.32 o 
  -9  -8  13       43.20       39.11     24.14 o 
  -8  -8  13       30.04       27.41     10.46 o 
  -7  -8  13        1.37        0.71      9.10 o 
  -6  -8  13      159.66      171.36      8.46 o 
  -5  -8  13      428.43      431.41     18.82 o 
  -4  -8  13      370.43      359.45     11.98 o 
  -3  -8  13      192.13      199.81      8.60 o 
  -2  -8  13       53.73       70.52      9.12 o 
  -1  -8  13      206.74      179.58      7.88 o 
   0  -8  13       11.55       13.23      4.13 o 
   1  -8  13      167.53      160.21      8.10 o 
   2  -8  13      105.75       95.14      9.22 o 
   3  -8  13      516.68      479.21     31.66 o 
   4  -8  13      540.41      473.31     21.76 o 
   5  -8  13      217.51      174.64     24.93 o 
   6  -8  13      110.14      142.21     13.63 o 
   7  -8  13      503.75      512.12     22.62 o 
   8  -8  13      343.11      342.38     19.25 o 
   9  -8  13        0.08       -4.98      9.46 o 
 -12  -7  13      303.08      346.04     21.18 o 
 -11  -7  13       74.92       71.77     13.07 o 
 -10  -7  13      129.38      114.97     17.01 o 
  -9  -7  13      105.10       88.37     12.16 o 
  -8  -7  13      348.08      370.95     23.74 o 
  -7  -7  13       46.41       46.64      9.66 o 
  -6  -7  13      144.59      178.27     13.67 o 
  -5  -7  13      492.18      467.60     16.76 o 
  -4  -7  13       29.36       25.57      4.27 o 
  -3  -7  13        1.68       -2.05      3.12 o 
  -2  -7  13     1293.17     1312.59     33.28 o 
  -1  -7  13       40.22       43.23      4.96 o 
   0  -7  13     2049.03     1985.93     29.48 o 
   1  -7  13      534.68      527.08     12.39 o 
   2  -7  13      257.58      250.24      8.41 o 
   3  -7  13      245.13      234.42     12.93 o 
   4  -7  13     1627.81     1511.47     33.77 o 
   5  -7  13        0.61        1.41      9.10 o 
   6  -7  13      496.30      488.34     41.94 o 
   7  -7  13      130.66      112.38     13.14 o 
   8  -7  13      138.95      162.57     14.82 o 
   9  -7  13        9.94        3.56     10.07 o 
  10  -7  13      140.89      157.91     50.65 o 
 -12  -6  13        0.83       23.37     15.43 o 
 -11  -6  13      118.34       94.02     13.40 o 
 -10  -6  13        0.71        0.22      8.49 o 
  -9  -6  13       85.32       82.74     11.38 o 
  -8  -6  13       49.97       34.37      9.50 o 
  -7  -6  13      223.10      178.42     12.36 o 
  -6  -6  13        0.25        6.24      2.85 o 
  -5  -6  13       73.34       69.39      6.78 o 
  -4  -6  13        5.85       11.81      3.32 o 
  -3  -6  13     1149.60     1079.87     19.07 o 
  -2  -6  13       91.60       74.86      6.45 o 
  -1  -6  13       32.03       34.92      4.40 o 
   0  -6  13        2.60        4.45      3.43 o 
   1  -6  13       66.40       50.29      9.43 o 
   2  -6  13      716.40      637.74     13.84 o 
   3  -6  13      837.02      758.79     15.20 o 
   4  -6  13      450.08      501.49     37.20 o 
   5  -6  13      169.88      177.88     12.51 o 
   6  -6  13        0.61        2.67      7.54 o 
   7  -6  13      369.29      323.27     17.62 o 
   8  -6  13       75.84       86.57     23.35 o 
   9  -6  13       22.08       29.68     10.63 o 
  10  -6  13       86.97      114.33     20.97 o 
 -13  -5  13       51.07       60.75     13.70 o 
 -12  -5  13       18.46       36.62     21.37 o 
 -11  -5  13       80.41       85.26     12.36 o 
 -10  -5  13      236.06      271.86     34.43 o 
  -9  -5  13      212.94      230.46     16.22 o 
  -8  -5  13       76.36       83.00     10.46 o 
  -7  -5  13      289.46      315.67     15.20 o 
  -6  -5  13        6.44        8.49      7.02 o 
  -5  -5  13       60.12       49.59      6.96 o 
  -4  -5  13       63.52       77.97      4.94 o 
  -3  -5  13      751.03      749.85     14.47 o 
  -2  -5  13      546.94      562.10     12.61 o 
  -1  -5  13      155.34      174.78      8.24 o 
   0  -5  13      620.08      607.44     13.26 o 
   1  -5  13       46.54       53.28      5.00 o 
   2  -5  13      631.98      586.05     13.18 o 
   3  -5  13       76.04       57.69      5.62 o 
   4  -5  13        4.37       -1.87      4.15 o 
   5  -5  13        9.07       11.69      7.54 o
[truncated: 197,302 more chars]
